# Supplementary material for: The draft genome of Andean Rhodopseudomonas sp. strain AZUL predicts genome plasticity and adaptation to chemical homeostasis
Source: BMC Microbiol. 2022 Dec 9;22:297. doi: 10.1186/s12866-022-02685-w (PMC9733117; doi:10.1186/s12866-022-02685-w)
Supplement: Supplementary file 2 — Additional file 2: (Table S1):Table S1-1. Results of genome quality analysis of the 39 Rhodopseudomonas strains used in this work, obtained using the Genome Annotation service at PATRIC. Table S1-2. Full clustering analysis of the 31 strains of Rhodopseudomonas with Roary, using 70% identity cut-off and the ‘do not split paralogs’ option. Table S1-3. Gene annotation of the Rhodopseudomonas genome according to Prokka and Roary (split paralogs option). Table S1-4. Gene count of selected subsystems from the PATRIC comparative pathway output in the 31 Rhodopseudomonas strains. [file 12866_2022_2685_MOESM2_ESM.xls]

## Sheet: PATRIC_quality_summary
Table S1-1. Results of genome quality analysis of the 39 Rhodopseudomonas strains used in this work, obtained using the Genome Annotation service at PATRIC.
Genome Name	Coarse consistency (%)	Fine consistency (%)	Completeness (%)	Contamination (%)	Eliminated fora
Rhodopseudomonas sp. GJ-22	99.2	97.7	100	0	─
Rhodopseudomonas sp. B29	97.8	90.3	98.9	8.1	─
Rhodopseudomonas sp. BisB18	99.9	99.4	100	1.1	─
Rhodopseudomonas rhenobacensis DSM 12706	99.2	97.8	100	0	─
Rhodopseudomonas sp. BAL398	98.5	92.4	99.5	4	─
Rhodopseudomonas sp. ATH 2.1.18	98.5	95.9	100	0.7	─
Rhodopseudomonas sp. BR0M22	99.7	97.1	100	1.1	─
Rhodopseudomonas sp. AZUL	99.1	96.2	100	2	─
Rhodopseudomonas sp. XCP	98.7	97.3	100	0.5	─
Rhodopseudomonas sp. RI 341	94.1	92.3	96.1	2.4	ANI lower than 75%
Rhodopseudomonas thermotolerans JA576	98.7	97.5	100	0	ANI 100% identical to JA575
Rhodopseudomonas sp. Cfx3-05	98.7	96.5	99.8	0.9	─
Rhodopseudomonas sp. 42OL	99.2	97.4	100	0.7	─
Rhodopseudomonas palustris BisB5	98.8	97.3	100	0.2	─
Rhodopseudomonas sp. NC1818	98.7	96.2	99.8	0.5	─
Rhodopseudomonas sp. RCB100	99.7	99.3	100	0	ANI 100% identical to CGA009
Rhodopseudomonas rutila TIE-1	99.6	98.5	100	0	─
Rhodopseudomonas rutila CGA009	99.7	99.3	100	0	─
Rhodopseudomonas palustris DSM 123T	98.9	96.9	100	0.2	─
Rhodopseudomonas sp. BR0C11	99.4	91.1	99.8	10.9	Contamination above 10%
Rhodopseudomonas sp. AAP120	99.2	96.4	100	0.2	─
Rhodopseudomonas sp. BisA53	98.9	97.5	100	0.2	─
Rhodopseudomonas rutila DSM 126	99.4	97.8	99.8	0.7	─
Rhodopseudomonas faecalis PSBS	98.2	88.6	100	17.2	Contamination above 10%
Rhodopseudomonas sp. HaA2	98.8	97.2	100	0.2	─
Rhodopseudomonas sp. WA056	99	95.4	100	3.8	─
Rhodopseudomonas rutila YSC3	99.6	98.6	100	0.5	─
Rhodopseudomonas rutila R1T	99.6	98.8	100	0.5	─
Rhodopseudomonas sp. ATH 2.1.37	99.6	99	99.8	0	─
Rhodopseudomonas sp. CGMCC 1.2180	99.6	99	100	0.2	─
Rhodopseudomonas sp. BR0G17	99.6	97.2	100	2	─
Rhodopseudomonas rutila PS3	99.6	98.2	100	0.2	─
Rhodopseudomonas rutila ELI 1980	99.6	98	100	1.4	ANI 100% identical to CGA009
Rhodopseudomonas palustris 4810	98.4	90.2	100	10.3	Contamination above 10%
Rhodopseudomonas faecalis JCM 11668T	99	98.5	100	0.2	─
Rhodopseudomonas sp. SK50-23	98.2	94.8	99.1	2.3	─
Rhodopseudomonas pentothenatexigens JA575T	98.7	97.5	100	0	─
Rhodopseudomonas sp. DX-1	99.3	97.6	100	0.2	─
Rhodopseudomonas faecalis JSC-3b	99	98.3	100	0.2	─
a The strains indicated were not used for pangenomic analyses.

## Sheet: Gene clustering of Roary pangenomic analysis 
Table S1-2. Full clustering analysis of the 31 strains of Rhodopseudomonas with Roary, using 70% identity cut-off and the ‘do not split paralogs’ option.
Gene	Non-unique Gene name	Annotation	No. isolates	No. sequences	Avg sequences per isolate	Genome Fragment	Order within Fragment	Accessory Fragment	Accessory Order with Fragment	QC	Min group size nuc	Max group size nuc	Avg group size nuc	prokka_AZULc	prokka_RhodoBisA53	prokka_RhodoBisB18	prokka_RhodoBisB5	prokka_Rhodopseudomonas_faecalis_strain_JCM_11668	prokka_Rhodopseudomonas_palustris_CGA009	prokka_Rhodopseudomonas_palustris_DX-1	prokka_Rhodopseudomonas_palustris_HaA2	prokka_Rhodopseudomonas_palustris_JSC-3b	prokka_Rhodopseudomonas_palustris_TIE-1	prokka_Rhodopseudomonas_palustris_isolate_NC_groundwater_1818	prokka_Rhodopseudomonas_palustris_strain_2.1.18	prokka_Rhodopseudomonas_palustris_strain_2.1.37	prokka_Rhodopseudomonas_palustris_strain_42OL	prokka_Rhodopseudomonas_palustris_strain_BAL398	prokka_Rhodopseudomonas_palustris_strain_DSM_126	prokka_Rhodopseudomonas_palustris_strain_GJ-22	prokka_Rhodopseudomonas_palustris_strain_PS3	prokka_Rhodopseudomonas_palustris_strain_R1	prokka_Rhodopseudomonas_palustris_strain_XCP	prokka_Rhodopseudomonas_palustris_strain_YSC3	prokka_Rhodopseudomonas_pentothenatexigens_strain_JA575	prokka_Rhodopseudomonas_pseudopalustris_strain_DSM_123	prokka_Rhodopseudomonas_rhenobacensis_strain_DSM_12706	prokka_Rhodopseudomonas_sp._AAP120	prokka_Rhodopseudomonas_sp._B29	prokka_Rhodopseudomonas_sp._BR0G17	prokka_Rhodopseudomonas_sp._BR0M22	prokka_Rhodopseudomonas_sp._Cfx3-05	prokka_Rhodopseudomonas_sp._SK50-23	prokka_Rhodopseudomonas_sp._WA056
ydcV		Inner membrane ABC transporter permease protein YdcV	31	31	1	304	18260				554	890	802	AzulComplete_01819	RhodoBisA53_04141	RhodoBisB18_04017	RhodoBisB5_01463	Rhodopseudomonas_faecalis_strain_JCM_11668_02144	Rhodopseudomonas_palustris_CGA009_04302	Rhodopseudomonas_palustris_DX-1_02947	Rhodopseudomonas_palustris_HaA2_01477	Rhodopseudomonas_palustris_JSC-3b_00267	Rhodopseudomonas_palustris_TIE-1_04666	Rhodopseudomonas_palustris_isolate_NC_groundwater_1818_02565	Rhodopseudomonas_palustris_strain_2.1.18_00885	Rhodopseudomonas_palustris_strain_2.1.37_02082	Rhodopseudomonas_palustris_strain_42OL_01287	Rhodopseudomonas_palustris_strain_BAL398_00872	Rhodopseudomonas_palustris_strain_DSM_126_02474	Rhodopseudomonas_palustris_strain_GJ-22_03202	Rhodopseudomonas_palustris_strain_PS3_04156	Rhodopseudomonas_palustris_strain_R1_04495	Rhodopseudomonas_palustris_strain_XCP_01033	Rhodopseudomonas_palustris_strain_YSC3_04194	Rhodopseudomonas_pentothenatexigens_strain_JA575_01087	Rhodopseudomonas_pseudopalustris_strain_DSM_123_02531	Rhodopseudomonas_rhenobacensis_strain_DSM_12706_02138	Rhodopseudomonas_sp._AAP120_02039	Rhodopseudomonas_sp._B29_02116	Rhodopseudomonas_sp._BR0G17_03342	Rhodopseudomonas_sp._BR0M22_03700	Rhodopseudomonas_sp._Cfx3-05_03790	Rhodopseudomonas_sp._SK50-23_05001	Rhodopseudomonas_sp._WA056_01225
rpsU		30S ribosomal protein S21	31	31	1	304	18323				263	308	279	AzulComplete_01835	RhodoBisA53_04151	RhodoBisB18_04027	RhodoBisB5_01453	Rhodopseudomonas_faecalis_strain_JCM_11668_02154	Rhodopseudomonas_palustris_CGA009_04320	Rhodopseudomonas_palustris_DX-1_02931	Rhodopseudomonas_palustris_HaA2_01466	Rhodopseudomonas_palustris_JSC-3b_00256	Rhodopseudomonas_palustris_TIE-1_04685	Rhodopseudomonas_palustris_isolate_NC_groundwater_1818_02545	Rhodopseudomonas_palustris_strain_2.1.18_00870	Rhodopseudomonas_palustris_strain_2.1.37_02100	Rhodopseudomonas_palustris_strain_42OL_00803	Rhodopseudomonas_palustris_strain_BAL398_00492	Rhodopseudomonas_palustris_strain_DSM_126_04025	Rhodopseudomonas_palustris_strain_GJ-22_03218	Rhodopseudomonas_palustris_strain_PS3_04174	Rhodopseudomonas_palustris_strain_R1_04385	Rhodopseudomonas_palustris_strain_XCP_01016	Rhodopseudomonas_palustris_strain_YSC3_04210	Rhodopseudomonas_pentothenatexigens_strain_JA575_01077	Rhodopseudomonas_pseudopalustris_strain_DSM_123_02521	Rhodopseudomonas_rhenobacensis_strain_DSM_12706_02148	Rhodopseudomonas_sp._AAP120_01248	Rhodopseudomonas_sp._B29_02097	Rhodopseudomonas_sp._BR0G17_03324	Rhodopseudomonas_sp._BR0M22_04075	Rhodopseudomonas_sp._Cfx3-05_03779	Rhodopseudomonas_sp._SK50-23_05011	Rhodopseudomonas_sp._WA056_00024
atoC_2		Regulatory protein AtoC	31	31	1	304	18364				1337	1535	1489	AzulComplete_01847	RhodoBisA53_04164	RhodoBisB18_04041	RhodoBisB5_01439	Rhodopseudomonas_faecalis_strain_JCM_11668_02165	Rhodopseudomonas_palustris_CGA009_04331	Rhodopseudomonas_palustris_DX-1_02919	Rhodopseudomonas_palustris_HaA2_01450	Rhodopseudomonas_palustris_JSC-3b_00245	Rhodopseudomonas_palustris_TIE-1_04696	Rhodopseudomonas_palustris_isolate_NC_groundwater_1818_02532	Rhodopseudomonas_palustris_strain_2.1.18_00857	Rhodopseudomonas_palustris_strain_2.1.37_02111	Rhodopseudomonas_palustris_strain_42OL_00791	Rhodopseudomonas_palustris_strain_BAL398_03121	Rhodopseudomonas_palustris_strain_DSM_126_04015	Rhodopseudomonas_palustris_strain_GJ-22_03230	Rhodopseudomonas_palustris_strain_PS3_04186	Rhodopseudomonas_palustris_strain_R1_04374	Rhodopseudomonas_palustris_strain_XCP_01004	Rhodopseudomonas_palustris_strain_YSC3_04220	Rhodopseudomonas_pentothenatexigens_strain_JA575_03293	Rhodopseudomonas_pseudopalustris_strain_DSM_123_02507	Rhodopseudomonas_rhenobacensis_strain_DSM_12706_02161	Rhodopseudomonas_sp._AAP120_01260	Rhodopseudomonas_sp._B29_01069	Rhodopseudomonas_sp._BR0G17_03312	Rhodopseudomonas_sp._BR0M22_04087	Rhodopseudomonas_sp._Cfx3-05_03768	Rhodopseudomonas_sp._SK50-23_05028	Rhodopseudomonas_sp._WA056_04534
group_1009		hypothetical protein	31	31	1	304	18496				419	515	506	AzulComplete_01867	RhodoBisA53_01799	RhodoBisB18_04066	RhodoBisB5_01418	Rhodopseudomonas_faecalis_strain_JCM_11668_02186	Rhodopseudomonas_palustris_CGA009_04353	Rhodopseudomonas_palustris_DX-1_02893	Rhodopseudomonas_palustris_HaA2_01427	Rhodopseudomonas_palustris_JSC-3b_00225	Rhodopseudomonas_palustris_TIE-1_04718	Rhodopseudomonas_palustris_isolate_NC_groundwater_1818_05267	Rhodopseudomonas_palustris_strain_2.1.18_00831	Rhodopseudomonas_palustris_strain_2.1.37_02133	Rhodopseudomonas_palustris_strain_42OL_00767	Rhodopseudomonas_palustris_strain_BAL398_00329	Rhodopseudomonas_palustris_strain_DSM_126_03994	Rhodopseudomonas_palustris_strain_GJ-22_03254	Rhodopseudomonas_palustris_strain_PS3_04208	Rhodopseudomonas_palustris_strain_R1_02524	Rhodopseudomonas_palustris_strain_XCP_00977	Rhodopseudomonas_palustris_strain_YSC3_04240	Rhodopseudomonas_pentothenatexigens_strain_JA575_03320	Rhodopseudomonas_pseudopalustris_strain_DSM_123_02486	Rhodopseudomonas_rhenobacensis_strain_DSM_12706_02190	Rhodopseudomonas_sp._AAP120_00798	Rhodopseudomonas_sp._B29_03454	Rhodopseudomonas_sp._BR0G17_03292	Rhodopseudomonas_sp._BR0M22_01343	Rhodopseudomonas_sp._Cfx3-05_03736	Rhodopseudomonas_sp._SK50-23_04805	Rhodopseudomonas_sp._WA056_03654
truC		hypothetical protein	31	31	1	304	12023				188	1100	725	AzulComplete_05199	RhodoBisA53_00321	RhodoBisB18_00227	RhodoBisB5_00537	Rhodopseudomonas_faecalis_strain_JCM_11668_02449	Rhodopseudomonas_palustris_CGA009_00217	Rhodopseudomonas_palustris_DX-1_00631	Rhodopseudomonas_palustris_HaA2_00370	Rhodopseudomonas_palustris_JSC-3b_02892	Rhodopseudomonas_palustris_TIE-1_00211	Rhodopseudomonas_palustris_isolate_NC_groundwater_1818_01515	Rhodopseudomonas_palustris_strain_2.1.18_04568	Rhodopseudomonas_palustris_strain_2.1.37_01960	Rhodopseudomonas_palustris_strain_42OL_02273	Rhodopseudomonas_palustris_strain_BAL398_03687	Rhodopseudomonas_palustris_strain_DSM_126_04962	Rhodopseudomonas_palustris_strain_GJ-22_04135	Rhodopseudomonas_palustris_strain_PS3_00217	Rhodopseudomonas_palustris_strain_R1_00475	Rhodopseudomonas_palustris_strain_XCP_03174	Rhodopseudomonas_palustris_strain_YSC3_00225	Rhodopseudomonas_pentothenatexigens_strain_JA575_03668	Rhodopseudomonas_pseudopalustris_strain_DSM_123_03845	Rhodopseudomonas_rhenobacensis_strain_DSM_12706_00282	Rhodopseudomonas_sp._AAP120_02370	Rhodopseudomonas_sp._B29_00293	Rhodopseudomonas_sp._BR0G17_04354	Rhodopseudomonas_sp._BR0M22_00381	Rhodopseudomonas_sp._Cfx3-05_01365	Rhodopseudomonas_sp._SK50-23_00348	Rhodopseudomonas_sp._WA056_01750
sir_2		Sulfite reductase [ferredoxin]	31	31	1	304	18507				1652	1658	1654	AzulComplete_01872	RhodoBisA53_01791	RhodoBisB18_04075	RhodoBisB5_01414	Rhodopseudomonas_faecalis_strain_JCM_11668_02193	Rhodopseudomonas_palustris_CGA009_04358	Rhodopseudomonas_palustris_DX-1_02888	Rhodopseudomonas_palustris_HaA2_01423	Rhodopseudomonas_palustris_JSC-3b_00218	Rhodopseudomonas_palustris_TIE-1_04723	Rhodopseudomonas_palustris_isolate_NC_groundwater_1818_05272	Rhodopseudomonas_palustris_strain_2.1.18_00827	Rhodopseudomonas_palustris_strain_2.1.37_02138	Rhodopseudomonas_palustris_strain_42OL_03097	Rhodopseudomonas_palustris_strain_BAL398_03882	Rhodopseudomonas_palustris_strain_DSM_126_03989	Rhodopseudomonas_palustris_strain_GJ-22_03259	Rhodopseudomonas_palustris_strain_PS3_04213	Rhodopseudomonas_palustris_strain_R1_02529	Rhodopseudomonas_palustris_strain_XCP_00972	Rhodopseudomonas_palustris_strain_YSC3_04245	Rhodopseudomonas_pentothenatexigens_strain_JA575_03325	Rhodopseudomonas_pseudopalustris_strain_DSM_123_02481	Rhodopseudomonas_rhenobacensis_strain_DSM_12706_02197	Rhodopseudomonas_sp._AAP120_00803	Rhodopseudomonas_sp._B29_03449	Rhodopseudomonas_sp._BR0G17_03287	Rhodopseudomonas_sp._BR0M22_01348	Rhodopseudomonas_sp._Cfx3-05_03726	Rhodopseudomonas_sp._SK50-23_04811	Rhodopseudomonas_sp._WA056_03659
phyR		Phyllosphere-induced regulator PhyR	31	31	1	304	295				794	806	805	AzulComplete_01885	RhodoBisA53_01777	RhodoBisB18_04090	RhodoBisB5_01401	Rhodopseudomonas_faecalis_strain_JCM_11668_02565	Rhodopseudomonas_palustris_CGA009_04368	Rhodopseudomonas_palustris_DX-1_02875	Rhodopseudomonas_palustris_HaA2_01410	Rhodopseudomonas_palustris_JSC-3b_00203	Rhodopseudomonas_palustris_TIE-1_04733	Rhodopseudomonas_palustris_isolate_NC_groundwater_1818_05285	Rhodopseudomonas_palustris_strain_2.1.18_02920	Rhodopseudomonas_palustris_strain_2.1.37_02148	Rhodopseudomonas_palustris_strain_42OL_00233	Rhodopseudomonas_palustris_strain_BAL398_04119	Rhodopseudomonas_palustris_strain_DSM_126_03979	Rhodopseudomonas_palustris_strain_GJ-22_03272	Rhodopseudomonas_palustris_strain_PS3_04223	Rhodopseudomonas_palustris_strain_R1_02539	Rhodopseudomonas_palustris_strain_XCP_00962	Rhodopseudomonas_palustris_strain_YSC3_04255	Rhodopseudomonas_pentothenatexigens_strain_JA575_03335	Rhodopseudomonas_pseudopalustris_strain_DSM_123_02468	Rhodopseudomonas_rhenobacensis_strain_DSM_12706_04583	Rhodopseudomonas_sp._AAP120_00816	Rhodopseudomonas_sp._B29_03464	Rhodopseudomonas_sp._BR0G17_03277	Rhodopseudomonas_sp._BR0M22_01358	Rhodopseudomonas_sp._Cfx3-05_03712	Rhodopseudomonas_sp._SK50-23_04827	Rhodopseudomonas_sp._WA056_03213
garA		Glutathione amide-dependent peroxidase	31	31	1	304	403				485	485	485	AzulComplete_01930	RhodoBisA53_01734	RhodoBisB18_04136	RhodoBisB5_04073	Rhodopseudomonas_faecalis_strain_JCM_11668_02524	Rhodopseudomonas_palustris_CGA009_04411	Rhodopseudomonas_palustris_DX-1_02832	Rhodopseudomonas_palustris_HaA2_01367	Rhodopseudomonas_palustris_JSC-3b_00161	Rhodopseudomonas_palustris_TIE-1_04777	Rhodopseudomonas_palustris_isolate_NC_groundwater_1818_05329	Rhodopseudomonas_palustris_strain_2.1.18_02878	Rhodopseudomonas_palustris_strain_2.1.37_02191	Rhodopseudomonas_palustris_strain_42OL_01780	Rhodopseudomonas_palustris_strain_BAL398_01186	Rhodopseudomonas_palustris_strain_DSM_126_03936	Rhodopseudomonas_palustris_strain_GJ-22_03314	Rhodopseudomonas_palustris_strain_PS3_04269	Rhodopseudomonas_palustris_strain_R1_02581	Rhodopseudomonas_palustris_strain_XCP_02478	Rhodopseudomonas_palustris_strain_YSC3_04303	Rhodopseudomonas_pentothenatexigens_strain_JA575_03378	Rhodopseudomonas_pseudopalustris_strain_DSM_123_04494	Rhodopseudomonas_rhenobacensis_strain_DSM_12706_04317	Rhodopseudomonas_sp._AAP120_00861	Rhodopseudomonas_sp._B29_02971	Rhodopseudomonas_sp._BR0G17_03083	Rhodopseudomonas_sp._BR0M22_04120	Rhodopseudomonas_sp._Cfx3-05_03665	Rhodopseudomonas_sp._SK50-23_05244	Rhodopseudomonas_sp._WA056_04247
rnhA		Ribonuclease HI	31	31	1	304	402				443	485	465	AzulComplete_01931	RhodoBisA53_04188	RhodoBisB18_04137	RhodoBisB5_04074	Rhodopseudomonas_faecalis_strain_JCM_11668_02523	Rhodopseudomonas_palustris_CGA009_04412	Rhodopseudomonas_palustris_DX-1_02831	Rhodopseudomonas_palustris_HaA2_01366	Rhodopseudomonas_palustris_JSC-3b_00160	Rhodopseudomonas_palustris_TIE-1_04779	Rhodopseudomonas_palustris_isolate_NC_groundwater_1818_05330	Rhodopseudomonas_palustris_strain_2.1.18_02877	Rhodopseudomonas_palustris_strain_2.1.37_02192	Rhodopseudomonas_palustris_strain_42OL_01779	Rhodopseudomonas_palustris_strain_BAL398_01187	Rhodopseudomonas_palustris_strain_DSM_126_03935	Rhodopseudomonas_palustris_strain_GJ-22_03315	Rhodopseudomonas_palustris_strain_PS3_04270	Rhodopseudomonas_palustris_strain_R1_02582	Rhodopseudomonas_palustris_strain_XCP_02479	Rhodopseudomonas_palustris_strain_YSC3_04304	Rhodopseudomonas_pentothenatexigens_strain_JA575_03379	Rhodopseudomonas_pseudopalustris_strain_DSM_123_04495	Rhodopseudomonas_rhenobacensis_strain_DSM_12706_01822	Rhodopseudomonas_sp._AAP120_00862	Rhodopseudomonas_sp._B29_02972	Rhodopseudomonas_sp._BR0G17_03082	Rhodopseudomonas_sp._BR0M22_04119	Rhodopseudomonas_sp._Cfx3-05_03663	Rhodopseudomonas_sp._SK50-23_05245	Rhodopseudomonas_sp._WA056_04248
tadA		tRNA-specific adenosine deaminase	31	31	1	304	32680				428	446	440	AzulComplete_01972	RhodoBisA53_00951	RhodoBisB18_00931	RhodoBisB5_01308	Rhodopseudomonas_faecalis_strain_JCM_11668_00761	Rhodopseudomonas_palustris_CGA009_01198	Rhodopseudomonas_palustris_DX-1_01723	Rhodopseudomonas_palustris_HaA2_01193	Rhodopseudomonas_palustris_JSC-3b_02461	Rhodopseudomonas_palustris_TIE-1_01374	Rhodopseudomonas_palustris_isolate_NC_groundwater_1818_00555	Rhodopseudomonas_palustris_strain_2.1.18_02450	Rhodopseudomonas_palustris_strain_2.1.37_01245	Rhodopseudomonas_palustris_strain_42OL_01768	Rhodopseudomonas_palustris_strain_BAL398_03634	Rhodopseudomonas_palustris_strain_DSM_126_01162	Rhodopseudomonas_palustris_strain_GJ-22_00424	Rhodopseudomonas_palustris_strain_PS3_01235	Rhodopseudomonas_palustris_strain_R1_04596	Rhodopseudomonas_palustris_strain_XCP_04332	Rhodopseudomonas_palustris_strain_YSC3_01207	Rhodopseudomonas_pentothenatexigens_strain_JA575_01642	Rhodopseudomonas_pseudopalustris_strain_DSM_123_02375	Rhodopseudomonas_rhenobacensis_strain_DSM_12706_03038	Rhodopseudomonas_sp._AAP120_05515	Rhodopseudomonas_sp._B29_04650	Rhodopseudomonas_sp._BR0G17_03896	Rhodopseudomonas_sp._BR0M22_01687	Rhodopseudomonas_sp._Cfx3-05_00689	Rhodopseudomonas_sp._SK50-23_04644	Rhodopseudomonas_sp._WA056_01342
dmdB		3-methylmercaptopropionyl-CoA ligase	31	31	1	304	31988				143	1628	1580	AzulComplete_01976	RhodoBisA53_04418	RhodoBisB18_04366	RhodoBisB5_01303	Rhodopseudomonas_faecalis_strain_JCM_11668_00976	Rhodopseudomonas_palustris_CGA009_04597	Rhodopseudomonas_palustris_DX-1_04541	Rhodopseudomonas_palustris_HaA2_01186	Rhodopseudomonas_palustris_JSC-3b_02145	Rhodopseudomonas_palustris_TIE-1_04965	Rhodopseudomonas_palustris_isolate_NC_groundwater_1818_00549	Rhodopseudomonas_palustris_strain_2.1.18_02444	Rhodopseudomonas_palustris_strain_2.1.37_02700	Rhodopseudomonas_palustris_strain_42OL_01599	Rhodopseudomonas_palustris_strain_BAL398_02041	Rhodopseudomonas_palustris_strain_DSM_126_03794	Rhodopseudomonas_palustris_strain_GJ-22_03493	Rhodopseudomonas_palustris_strain_PS3_04455	Rhodopseudomonas_palustris_strain_R1_01326	Rhodopseudomonas_palustris_strain_XCP_02519	Rhodopseudomonas_palustris_strain_YSC3_04491	Rhodopseudomonas_pentothenatexigens_strain_JA575_01774	Rhodopseudomonas_pseudopalustris_strain_DSM_123_02369	Rhodopseudomonas_rhenobacensis_strain_DSM_12706_01532	Rhodopseudomonas_sp._AAP120_03229	Rhodopseudomonas_sp._B29_05070	Rhodopseudomonas_sp._BR0G17_04001	Rhodopseudomonas_sp._BR0M22_00949	Rhodopseudomonas_sp._Cfx3-05_03036	Rhodopseudomonas_sp._SK50-23_04960	Rhodopseudomonas_sp._WA056_00956
glyS		Glycine--tRNA ligase beta subunit	31	31	1	304	30377				539	2594	2191	AzulComplete_02102	RhodoBisA53_04474	RhodoBisB18_04422	RhodoBisB5_01256	Rhodopseudomonas_faecalis_strain_JCM_11668_01021	Rhodopseudomonas_palustris_CGA009_01079	Rhodopseudomonas_palustris_DX-1_02089	Rhodopseudomonas_palustris_HaA2_01113	Rhodopseudomonas_palustris_JSC-3b_02192	Rhodopseudomonas_palustris_TIE-1_01258	Rhodopseudomonas_palustris_isolate_NC_groundwater_1818_00702	Rhodopseudomonas_palustris_strain_2.1.18_02688	Rhodopseudomonas_palustris_strain_2.1.37_01126	Rhodopseudomonas_palustris_strain_42OL_02202	Rhodopseudomonas_palustris_strain_BAL398_02890	Rhodopseudomonas_palustris_strain_DSM_126_01282	Rhodopseudomonas_palustris_strain_GJ-22_00302	Rhodopseudomonas_palustris_strain_PS3_01116	Rhodopseudomonas_palustris_strain_R1_00885	Rhodopseudomonas_palustris_strain_XCP_04206	Rhodopseudomonas_palustris_strain_YSC3_01096	Rhodopseudomonas_pentothenatexigens_strain_JA575_02877	Rhodopseudomonas_pseudopalustris_strain_DSM_123_02318	Rhodopseudomonas_rhenobacensis_strain_DSM_12706_01428	Rhodopseudomonas_sp._AAP120_01848	Rhodopseudomonas_sp._B29_03976	Rhodopseudomonas_sp._BR0G17_04361	Rhodopseudomonas_sp._BR0M22_00469	Rhodopseudomonas_sp._Cfx3-05_02994	Rhodopseudomonas_sp._SK50-23_05089	Rhodopseudomonas_sp._WA056_01454
ppdK		Pyruvate, phosphate dikinase	31	31	1	304	30382				2942	3122	3026	AzulComplete_02098	RhodoBisA53_04470	RhodoBisB18_04418	RhodoBisB5_01259	Rhodopseudomonas_faecalis_strain_JCM_11668_01017	Rhodopseudomonas_palustris_CGA009_01083	Rhodopseudomonas_palustris_DX-1_02085	Rhodopseudomonas_palustris_HaA2_01117	Rhodopseudomonas_palustris_JSC-3b_02188	Rhodopseudomonas_palustris_TIE-1_01262	Rhodopseudomonas_palustris_isolate_NC_groundwater_1818_01620	Rhodopseudomonas_palustris_strain_2.1.18_02691	Rhodopseudomonas_palustris_strain_2.1.37_01130	Rhodopseudomonas_palustris_strain_42OL_02206	Rhodopseudomonas_palustris_strain_BAL398_03248	Rhodopseudomonas_palustris_strain_DSM_126_01278	Rhodopseudomonas_palustris_strain_GJ-22_00306	Rhodopseudomonas_palustris_strain_PS3_01120	Rhodopseudomonas_palustris_strain_R1_00889	Rhodopseudomonas_palustris_strain_XCP_04210	Rhodopseudomonas_palustris_strain_YSC3_01100	Rhodopseudomonas_pentothenatexigens_strain_JA575_01523	Rhodopseudomonas_pseudopalustris_strain_DSM_123_02321	Rhodopseudomonas_rhenobacensis_strain_DSM_12706_01408	Rhodopseudomonas_sp._AAP120_01852	Rhodopseudomonas_sp._B29_04555	Rhodopseudomonas_sp._BR0G17_03210	Rhodopseudomonas_sp._BR0M22_01917	Rhodopseudomonas_sp._Cfx3-05_02997	Rhodopseudomonas_sp._SK50-23_05085	Rhodopseudomonas_sp._WA056_01681
hisA		1-(5-phosphoribosyl)-5-[(5-phosphoribosylamino)methylideneamino] imidazole-4-carboxamide isomerase	31	31	1	304	1549				728	746	737	AzulComplete_02158	RhodoBisA53_00370	RhodoBisB18_00321	RhodoBisB5_00429	Rhodopseudomonas_faecalis_strain_JCM_11668_03709	Rhodopseudomonas_palustris_CGA009_00325	Rhodopseudomonas_palustris_DX-1_03882	Rhodopseudomonas_palustris_HaA2_00418	Rhodopseudomonas_palustris_JSC-3b_02942	Rhodopseudomonas_palustris_TIE-1_00318	Rhodopseudomonas_palustris_isolate_NC_groundwater_1818_01465	Rhodopseudomonas_palustris_strain_2.1.18_04698	Rhodopseudomonas_palustris_strain_2.1.37_03300	Rhodopseudomonas_palustris_strain_42OL_00378	Rhodopseudomonas_palustris_strain_BAL398_04437	Rhodopseudomonas_palustris_strain_DSM_126_03186	Rhodopseudomonas_palustris_strain_GJ-22_04247	Rhodopseudomonas_palustris_strain_PS3_00328	Rhodopseudomonas_palustris_strain_R1_00332	Rhodopseudomonas_palustris_strain_XCP_03289	Rhodopseudomonas_palustris_strain_YSC3_00336	Rhodopseudomonas_pentothenatexigens_strain_JA575_04235	Rhodopseudomonas_pseudopalustris_strain_DSM_123_04766	Rhodopseudomonas_rhenobacensis_strain_DSM_12706_03164	Rhodopseudomonas_sp._AAP120_03966	Rhodopseudomonas_sp._B29_01874	Rhodopseudomonas_sp._BR0G17_00544	Rhodopseudomonas_sp._BR0M22_00021	Rhodopseudomonas_sp._Cfx3-05_01479	Rhodopseudomonas_sp._SK50-23_00212	Rhodopseudomonas_sp._WA056_01859
hisH		Imidazole glycerol phosphate synthase subunit HisH	31	31	1	304	1550				650	650	650	AzulComplete_02159	RhodoBisA53_00371	RhodoBisB18_00320	RhodoBisB5_00430	Rhodopseudomonas_faecalis_strain_JCM_11668_03710	Rhodopseudomonas_palustris_CGA009_00324	Rhodopseudomonas_palustris_DX-1_03880	Rhodopseudomonas_palustris_HaA2_00417	Rhodopseudomonas_palustris_JSC-3b_02943	Rhodopseudomonas_palustris_TIE-1_00317	Rhodopseudomonas_palustris_isolate_NC_groundwater_1818_01466	Rhodopseudomonas_palustris_strain_2.1.18_04699	Rhodopseudomonas_palustris_strain_2.1.37_03299	Rhodopseudomonas_palustris_strain_42OL_00380	Rhodopseudomonas_palustris_strain_BAL398_04438	Rhodopseudomonas_palustris_strain_DSM_126_03185	Rhodopseudomonas_palustris_strain_GJ-22_04245	Rhodopseudomonas_palustris_strain_PS3_00327	Rhodopseudomonas_palustris_strain_R1_00333	Rhodopseudomonas_palustris_strain_XCP_03288	Rhodopseudomonas_palustris_strain_YSC3_00335	Rhodopseudomonas_pentothenatexigens_strain_JA575_04234	Rhodopseudomonas_pseudopalustris_strain_DSM_123_04767	Rhodopseudomonas_rhenobacensis_strain_DSM_12706_03166	Rhodopseudomonas_sp._AAP120_03967	Rhodopseudomonas_sp._B29_01875	Rhodopseudomonas_sp._BR0G17_00543	Rhodopseudomonas_sp._BR0M22_03260	Rhodopseudomonas_sp._Cfx3-05_01478	Rhodopseudomonas_sp._SK50-23_00211	Rhodopseudomonas_sp._WA056_01858
parB		Chromosome-partitioning protein ParB	31	31	1	304	1963				878	908	889	AzulComplete_02180	RhodoBisA53_00392	RhodoBisB18_00301	RhodoBisB5_00450	Rhodopseudomonas_faecalis_strain_JCM_11668_02291	Rhodopseudomonas_palustris_CGA009_00304	Rhodopseudomonas_palustris_DX-1_03861	Rhodopseudomonas_palustris_HaA2_00398	Rhodopseudomonas_palustris_JSC-3b_02963	Rhodopseudomonas_palustris_TIE-1_00297	Rhodopseudomonas_palustris_isolate_NC_groundwater_1818_01486	Rhodopseudomonas_palustris_strain_2.1.18_04719	Rhodopseudomonas_palustris_strain_2.1.37_03279	Rhodopseudomonas_palustris_strain_42OL_04364	Rhodopseudomonas_palustris_strain_BAL398_01357	Rhodopseudomonas_palustris_strain_DSM_126_03165	Rhodopseudomonas_palustris_strain_GJ-22_04226	Rhodopseudomonas_palustris_strain_PS3_00307	Rhodopseudomonas_palustris_strain_R1_00353	Rhodopseudomonas_palustris_strain_XCP_03269	Rhodopseudomonas_palustris_strain_YSC3_00315	Rhodopseudomonas_pentothenatexigens_strain_JA575_04215	Rhodopseudomonas_pseudopalustris_strain_DSM_123_04054	Rhodopseudomonas_rhenobacensis_strain_DSM_12706_03185	Rhodopseudomonas_sp._AAP120_03987	Rhodopseudomonas_sp._B29_00002	Rhodopseudomonas_sp._BR0G17_00523	Rhodopseudomonas_sp._BR0M22_03240	Rhodopseudomonas_sp._Cfx3-05_01459	Rhodopseudomonas_sp._SK50-23_00188	Rhodopseudomonas_sp._WA056_00646
dapB		4-hydroxy-tetrahydrodipicolinate reductase	31	31	1	304	13329				101	821	792	AzulComplete_02210	RhodoBisA53_00345	RhodoBisB18_00348	RhodoBisB5_00402	Rhodopseudomonas_faecalis_strain_JCM_11668_02470	Rhodopseudomonas_palustris_CGA009_00353	Rhodopseudomonas_palustris_DX-1_03908	Rhodopseudomonas_palustris_HaA2_00445	Rhodopseudomonas_palustris_JSC-3b_02915	Rhodopseudomonas_palustris_TIE-1_00346	Rhodopseudomonas_palustris_isolate_NC_groundwater_1818_01438	Rhodopseudomonas_palustris_strain_2.1.18_04672	Rhodopseudomonas_palustris_strain_2.1.37_03328	Rhodopseudomonas_palustris_strain_42OL_00638	Rhodopseudomonas_palustris_strain_BAL398_01378	Rhodopseudomonas_palustris_strain_DSM_126_03214	Rhodopseudomonas_palustris_strain_GJ-22_04273	Rhodopseudomonas_palustris_strain_PS3_00356	Rhodopseudomonas_palustris_strain_R1_00304	Rhodopseudomonas_palustris_strain_XCP_03315	Rhodopseudomonas_palustris_strain_YSC3_00364	Rhodopseudomonas_pentothenatexigens_strain_JA575_03923	Rhodopseudomonas_pseudopalustris_strain_DSM_123_04739	Rhodopseudomonas_rhenobacensis_strain_DSM_12706_03138	Rhodopseudomonas_sp._AAP120_01096	Rhodopseudomonas_sp._B29_03652	Rhodopseudomonas_sp._BR0G17_00572	Rhodopseudomonas_sp._BR0M22_00641	Rhodopseudomonas_sp._Cfx3-05_01505	Rhodopseudomonas_sp._SK50-23_00264	Rhodopseudomonas_sp._WA056_01885
group_1037		hypothetical protein	31	31	1	304	31727				560	1367	1318	AzulComplete_02328	RhodoBisA53_00145	RhodoBisB18_00552	RhodoBisB5_00298	Rhodopseudomonas_faecalis_strain_JCM_11668_03278	Rhodopseudomonas_palustris_CGA009_00523	Rhodopseudomonas_palustris_DX-1_00524	Rhodopseudomonas_palustris_HaA2_00549	Rhodopseudomonas_palustris_JSC-3b_02734	Rhodopseudomonas_palustris_TIE-1_00513	Rhodopseudomonas_palustris_isolate_NC_groundwater_1818_01416	Rhodopseudomonas_palustris_strain_2.1.18_04528	Rhodopseudomonas_palustris_strain_2.1.37_04135	Rhodopseudomonas_palustris_strain_42OL_00401	Rhodopseudomonas_palustris_strain_BAL398_00801	Rhodopseudomonas_palustris_strain_DSM_126_00734	Rhodopseudomonas_palustris_strain_GJ-22_04017	Rhodopseudomonas_palustris_strain_PS3_00519	Rhodopseudomonas_palustris_strain_R1_00138	Rhodopseudomonas_palustris_strain_XCP_03486	Rhodopseudomonas_palustris_strain_YSC3_00529	Rhodopseudomonas_pentothenatexigens_strain_JA575_03068	Rhodopseudomonas_pseudopalustris_strain_DSM_123_03795	Rhodopseudomonas_rhenobacensis_strain_DSM_12706_02319	Rhodopseudomonas_sp._AAP120_00880	Rhodopseudomonas_sp._B29_01306	Rhodopseudomonas_sp._BR0G17_00139	Rhodopseudomonas_sp._BR0M22_04424	Rhodopseudomonas_sp._Cfx3-05_01623	Rhodopseudomonas_sp._SK50-23_01084	Rhodopseudomonas_sp._WA056_03998
trpS		Tryptophan--tRNA ligase	31	31	1	304	14051				1046	1109	1054	AzulComplete_02361	RhodoBisA53_00219	RhodoBisB18_00476	RhodoBisB5_00254	Rhodopseudomonas_faecalis_strain_JCM_11668_02967	Rhodopseudomonas_palustris_CGA009_00475	Rhodopseudomonas_palustris_DX-1_00698	Rhodopseudomonas_palustris_HaA2_00596	Rhodopseudomonas_palustris_JSC-3b_02794	Rhodopseudomonas_palustris_TIE-1_00467	Rhodopseudomonas_palustris_isolate_NC_groundwater_1818_00434	Rhodopseudomonas_palustris_strain_2.1.18_04393	Rhodopseudomonas_palustris_strain_2.1.37_03450	Rhodopseudomonas_palustris_strain_42OL_01923	Rhodopseudomonas_palustris_strain_BAL398_04371	Rhodopseudomonas_palustris_strain_DSM_126_00688	Rhodopseudomonas_palustris_strain_GJ-22_04389	Rhodopseudomonas_palustris_strain_PS3_00473	Rhodopseudomonas_palustris_strain_R1_00181	Rhodopseudomonas_palustris_strain_XCP_03442	Rhodopseudomonas_palustris_strain_YSC3_00485	Rhodopseudomonas_pentothenatexigens_strain_JA575_03113	Rhodopseudomonas_pseudopalustris_strain_DSM_123_03750	Rhodopseudomonas_rhenobacensis_strain_DSM_12706_02362	Rhodopseudomonas_sp._AAP120_00575	Rhodopseudomonas_sp._B29_04342	Rhodopseudomonas_sp._BR0G17_01081	Rhodopseudomonas_sp._BR0M22_00679	Rhodopseudomonas_sp._Cfx3-05_01189	Rhodopseudomonas_sp._SK50-23_00041	Rhodopseudomonas_sp._WA056_03569
truB		tRNA pseudouridine synthase B	31	31	1	304	14102				1079	1163	1104	AzulComplete_02381	RhodoBisA53_00196	RhodoBisB18_00499	RhodoBisB5_00234	Rhodopseudomonas_faecalis_strain_JCM_11668_02987	Rhodopseudomonas_palustris_CGA009_00454	Rhodopseudomonas_palustris_DX-1_00677	Rhodopseudomonas_palustris_HaA2_00615	Rhodopseudomonas_palustris_JSC-3b_02775	Rhodopseudomonas_palustris_TIE-1_00446	Rhodopseudomonas_palustris_isolate_NC_groundwater_1818_04167	Rhodopseudomonas_palustris_strain_2.1.18_04413	Rhodopseudomonas_palustris_strain_2.1.37_03429	Rhodopseudomonas_palustris_strain_42OL_01902	Rhodopseudomonas_palustris_strain_BAL398_05766	Rhodopseudomonas_palustris_strain_DSM_126_00667	Rhodopseudomonas_palustris_strain_GJ-22_04368	Rhodopseudomonas_palustris_strain_PS3_00452	Rhodopseudomonas_palustris_strain_R1_00202	Rhodopseudomonas_palustris_strain_XCP_03421	Rhodopseudomonas_palustris_strain_YSC3_00462	Rhodopseudomonas_pentothenatexigens_strain_JA575_03148	Rhodopseudomonas_pseudopalustris_strain_DSM_123_03730	Rhodopseudomonas_rhenobacensis_strain_DSM_12706_02383	Rhodopseudomonas_sp._AAP120_01180	Rhodopseudomonas_sp._B29_04025	Rhodopseudomonas_sp._BR0G17_01060	Rhodopseudomonas_sp._BR0M22_00699	Rhodopseudomonas_sp._Cfx3-05_01210	Rhodopseudomonas_sp._SK50-23_00342	Rhodopseudomonas_sp._WA056_04559
rnd_2		Ribonuclease D	31	31	1	304	30707				614	650	619	AzulComplete_02440	RhodoBisA53_00432	RhodoBisB18_00434	RhodoBisB5_00176	Rhodopseudomonas_faecalis_strain_JCM_11668_02250	Rhodopseudomonas_palustris_CGA009_00048	Rhodopseudomonas_palustris_DX-1_00818	Rhodopseudomonas_palustris_HaA2_00672	Rhodopseudomonas_palustris_JSC-3b_03025	Rhodopseudomonas_palustris_TIE-1_00048	Rhodopseudomonas_palustris_isolate_NC_groundwater_1818_03893	Rhodopseudomonas_palustris_strain_2.1.18_04472	Rhodopseudomonas_palustris_strain_2.1.37_01792	Rhodopseudomonas_palustris_strain_42OL_04253	Rhodopseudomonas_palustris_strain_BAL398_04505	Rhodopseudomonas_palustris_strain_DSM_126_02563	Rhodopseudomonas_palustris_strain_GJ-22_04505	Rhodopseudomonas_palustris_strain_PS3_00050	Rhodopseudomonas_palustris_strain_R1_02381	Rhodopseudomonas_palustris_strain_XCP_02977	Rhodopseudomonas_palustris_strain_YSC3_00050	Rhodopseudomonas_pentothenatexigens_strain_JA575_00633	Rhodopseudomonas_pseudopalustris_strain_DSM_123_03676	Rhodopseudomonas_rhenobacensis_strain_DSM_12706_04042	Rhodopseudomonas_sp._AAP120_05296	Rhodopseudomonas_sp._B29_00141	Rhodopseudomonas_sp._BR0G17_01811	Rhodopseudomonas_sp._BR0M22_04828	Rhodopseudomonas_sp._Cfx3-05_04103	Rhodopseudomonas_sp._SK50-23_00284	Rhodopseudomonas_sp._WA056_03369
ugpB_1		sn-glycerol-3-phosphate-binding periplasmic protein UgpB	31	31	1	304	14345				1310	1328	1323	AzulComplete_02453	RhodoBisA53_00446	RhodoBisB18_00419	RhodoBisB5_00189	Rhodopseudomonas_faecalis_strain_JCM_11668_02236	Rhodopseudomonas_palustris_CGA009_00060	Rhodopseudomonas_palustris_DX-1_00805	Rhodopseudomonas_palustris_HaA2_00659	Rhodopseudomonas_palustris_JSC-3b_03012	Rhodopseudomonas_palustris_TIE-1_00061	Rhodopseudomonas_palustris_isolate_NC_groundwater_1818_04041	Rhodopseudomonas_palustris_strain_2.1.18_04460	Rhodopseudomonas_palustris_strain_2.1.37_01804	Rhodopseudomonas_palustris_strain_42OL_04265	Rhodopseudomonas_palustris_strain_BAL398_04924	Rhodopseudomonas_palustris_strain_DSM_126_02575	Rhodopseudomonas_palustris_strain_GJ-22_04492	Rhodopseudomonas_palustris_strain_PS3_00063	Rhodopseudomonas_palustris_strain_R1_02394	Rhodopseudomonas_palustris_strain_XCP_02995	Rhodopseudomonas_palustris_strain_YSC3_00063	Rhodopseudomonas_pentothenatexigens_strain_JA575_00619	Rhodopseudomonas_pseudopalustris_strain_DSM_123_03688	Rhodopseudomonas_rhenobacensis_strain_DSM_12706_04026	Rhodopseudomonas_sp._AAP120_03269	Rhodopseudomonas_sp._B29_00121	Rhodopseudomonas_sp._BR0G17_01196	Rhodopseudomonas_sp._BR0M22_01449	Rhodopseudomonas_sp._Cfx3-05_04115	Rhodopseudomonas_sp._SK50-23_00298	Rhodopseudomonas_sp._WA056_00516
sasA_2		Adaptive-response sensory-kinase SasA	31	31	1	304	33172				248	1547	1430	AzulComplete_02612	RhodoBisA53_00652	RhodoBisB18_00843	RhodoBisB5_00067	Rhodopseudomonas_faecalis_strain_JCM_11668_03567	Rhodopseudomonas_palustris_CGA009_00658	Rhodopseudomonas_palustris_DX-1_00341	Rhodopseudomonas_palustris_HaA2_00699	Rhodopseudomonas_palustris_JSC-3b_02671	Rhodopseudomonas_palustris_TIE-1_00649	Rhodopseudomonas_palustris_isolate_NC_groundwater_1818_01098	Rhodopseudomonas_palustris_strain_2.1.18_03379	Rhodopseudomonas_palustris_strain_2.1.37_04735	Rhodopseudomonas_palustris_strain_42OL_00453	Rhodopseudomonas_palustris_strain_BAL398_02929	Rhodopseudomonas_palustris_strain_DSM_126_00870	Rhodopseudomonas_palustris_strain_GJ-22_03880	Rhodopseudomonas_palustris_strain_PS3_00653	Rhodopseudomonas_palustris_strain_R1_04730	Rhodopseudomonas_palustris_strain_XCP_03627	Rhodopseudomonas_palustris_strain_YSC3_00670	Rhodopseudomonas_pentothenatexigens_strain_JA575_00936	Rhodopseudomonas_pseudopalustris_strain_DSM_123_03568	Rhodopseudomonas_rhenobacensis_strain_DSM_12706_03870	Rhodopseudomonas_sp._AAP120_01740	Rhodopseudomonas_sp._B29_00552	Rhodopseudomonas_sp._BR0G17_02669	Rhodopseudomonas_sp._BR0M22_02086	Rhodopseudomonas_sp._Cfx3-05_01095	Rhodopseudomonas_sp._SK50-23_00980	Rhodopseudomonas_sp._WA056_02422
pyrD		Dihydroorotate dehydrogenase (quinone)	31	31	1	304	33609				1094	1094	1094	AzulComplete_02710	RhodoBisA53_00732	RhodoBisB18_00779	RhodoBisB5_00816	Rhodopseudomonas_faecalis_strain_JCM_11668_00905	Rhodopseudomonas_palustris_CGA009_00823	Rhodopseudomonas_palustris_DX-1_00097	Rhodopseudomonas_palustris_HaA2_04695	Rhodopseudomonas_palustris_JSC-3b_02609	Rhodopseudomonas_palustris_TIE-1_00879	Rhodopseudomonas_palustris_isolate_NC_groundwater_1818_04833	Rhodopseudomonas_palustris_strain_2.1.18_02563	Rhodopseudomonas_palustris_strain_2.1.37_00689	Rhodopseudomonas_palustris_strain_42OL_02132	Rhodopseudomonas_palustris_strain_BAL398_05016	Rhodopseudomonas_palustris_strain_DSM_126_01034	Rhodopseudomonas_palustris_strain_GJ-22_00030	Rhodopseudomonas_palustris_strain_PS3_00817	Rhodopseudomonas_palustris_strain_R1_01829	Rhodopseudomonas_palustris_strain_XCP_03839	Rhodopseudomonas_palustris_strain_YSC3_00836	Rhodopseudomonas_pentothenatexigens_strain_JA575_01062	Rhodopseudomonas_pseudopalustris_strain_DSM_123_00780	Rhodopseudomonas_rhenobacensis_strain_DSM_12706_04696	Rhodopseudomonas_sp._AAP120_01562	Rhodopseudomonas_sp._B29_02653	Rhodopseudomonas_sp._BR0G17_02494	Rhodopseudomonas_sp._BR0M22_00340	Rhodopseudomonas_sp._Cfx3-05_00976	Rhodopseudomonas_sp._SK50-23_00625	Rhodopseudomonas_sp._WA056_01526
rpsT		30S ribosomal protein S20	31	31	1	304	11692				266	266	266	AzulComplete_02781	RhodoBisA53_04994	RhodoBisB18_05030	RhodoBisB5_04478	Rhodopseudomonas_faecalis_strain_JCM_11668_03431	Rhodopseudomonas_palustris_CGA009_05010	Rhodopseudomonas_palustris_DX-1_00866	Rhodopseudomonas_palustris_HaA2_04788	Rhodopseudomonas_palustris_JSC-3b_03298	Rhodopseudomonas_palustris_TIE-1_05363	Rhodopseudomonas_palustris_isolate_NC_groundwater_1818_01767	Rhodopseudomonas_palustris_strain_2.1.18_00074	Rhodopseudomonas_palustris_strain_2.1.37_01744	Rhodopseudomonas_palustris_strain_42OL_03564	Rhodopseudomonas_palustris_strain_BAL398_05500	Rhodopseudomonas_palustris_strain_DSM_126_02514	Rhodopseudomonas_palustris_strain_GJ-22_04553	Rhodopseudomonas_palustris_strain_PS3_04853	Rhodopseudomonas_palustris_strain_R1_02966	Rhodopseudomonas_palustris_strain_XCP_02927	Rhodopseudomonas_palustris_strain_YSC3_04958	Rhodopseudomonas_pentothenatexigens_strain_JA575_00682	Rhodopseudomonas_pseudopalustris_strain_DSM_123_03529	Rhodopseudomonas_rhenobacensis_strain_DSM_12706_00082	Rhodopseudomonas_sp._AAP120_02479	Rhodopseudomonas_sp._B29_03973	Rhodopseudomonas_sp._BR0G17_02347	Rhodopseudomonas_sp._BR0M22_04771	Rhodopseudomonas_sp._Cfx3-05_01223	Rhodopseudomonas_sp._SK50-23_05726	Rhodopseudomonas_sp._WA056_03559
gyrB		DNA gyrase subunit B	31	31	1	304	11681				1703	2444	2417	AzulComplete_02787	RhodoBisA53_00006	RhodoBisB18_00006	RhodoBisB5_00004	Rhodopseudomonas_faecalis_strain_JCM_11668_03436	Rhodopseudomonas_palustris_CGA009_00004	Rhodopseudomonas_palustris_DX-1_00861	Rhodopseudomonas_palustris_HaA2_00006	Rhodopseudomonas_palustris_JSC-3b_03293	Rhodopseudomonas_palustris_TIE-1_00004	Rhodopseudomonas_palustris_isolate_NC_groundwater_1818_01762	Rhodopseudomonas_palustris_strain_2.1.18_00079	Rhodopseudomonas_palustris_strain_2.1.37_01748	Rhodopseudomonas_palustris_strain_42OL_00883	Rhodopseudomonas_palustris_strain_BAL398_03072	Rhodopseudomonas_palustris_strain_DSM_126_02518	Rhodopseudomonas_palustris_strain_GJ-22_04548	Rhodopseudomonas_palustris_strain_PS3_00004	Rhodopseudomonas_palustris_strain_R1_02962	Rhodopseudomonas_palustris_strain_XCP_02931	Rhodopseudomonas_palustris_strain_YSC3_00004	Rhodopseudomonas_pentothenatexigens_strain_JA575_00678	Rhodopseudomonas_pseudopalustris_strain_DSM_123_03533	Rhodopseudomonas_rhenobacensis_strain_DSM_12706_00087	Rhodopseudomonas_sp._AAP120_02473	Rhodopseudomonas_sp._B29_03954	Rhodopseudomonas_sp._BR0G17_01765	Rhodopseudomonas_sp._BR0M22_04775	Rhodopseudomonas_sp._Cfx3-05_01227	Rhodopseudomonas_sp._SK50-23_00006	Rhodopseudomonas_sp._WA056_01217
rsmB_1		Ribosomal RNA small subunit methyltransferase B	31	31	1	304	13510				1016	1355	1340	AzulComplete_02822	RhodoBisA53_00028	RhodoBisB18_00027	RhodoBisB5_00742	Rhodopseudomonas_faecalis_strain_JCM_11668_03458	Rhodopseudomonas_palustris_CGA009_00031	Rhodopseudomonas_palustris_DX-1_00835	Rhodopseudomonas_palustris_HaA2_00085	Rhodopseudomonas_palustris_JSC-3b_03271	Rhodopseudomonas_palustris_TIE-1_00031	Rhodopseudomonas_palustris_isolate_NC_groundwater_1818_01734	Rhodopseudomonas_palustris_strain_2.1.18_03507	Rhodopseudomonas_palustris_strain_2.1.37_01775	Rhodopseudomonas_palustris_strain_42OL_04651	Rhodopseudomonas_palustris_strain_BAL398_03513	Rhodopseudomonas_palustris_strain_DSM_126_02546	Rhodopseudomonas_palustris_strain_GJ-22_04522	Rhodopseudomonas_palustris_strain_PS3_00032	Rhodopseudomonas_palustris_strain_R1_02934	Rhodopseudomonas_palustris_strain_XCP_02960	Rhodopseudomonas_palustris_strain_YSC3_00033	Rhodopseudomonas_pentothenatexigens_strain_JA575_00651	Rhodopseudomonas_pseudopalustris_strain_DSM_123_00837	Rhodopseudomonas_rhenobacensis_strain_DSM_12706_00109	Rhodopseudomonas_sp._AAP120_04881	Rhodopseudomonas_sp._B29_02292	Rhodopseudomonas_sp._BR0G17_01793	Rhodopseudomonas_sp._BR0M22_04810	Rhodopseudomonas_sp._Cfx3-05_01253	Rhodopseudomonas_sp._SK50-23_00144	Rhodopseudomonas_sp._WA056_03351
rlmN		Dual-specificity RNA methyltransferase RlmN	31	31	1	304	13582				1193	1280	1205	AzulComplete_02831	RhodoBisA53_00038	RhodoBisB18_00037	RhodoBisB5_00734	Rhodopseudomonas_faecalis_strain_JCM_11668_02577	Rhodopseudomonas_palustris_CGA009_00414	Rhodopseudomonas_palustris_DX-1_03962	Rhodopseudomonas_palustris_HaA2_00092	Rhodopseudomonas_palustris_JSC-3b_03261	Rhodopseudomonas_palustris_TIE-1_00407	Rhodopseudomonas_palustris_isolate_NC_groundwater_1818_01727	Rhodopseudomonas_palustris_strain_2.1.18_03501	Rhodopseudomonas_palustris_strain_2.1.37_03389	Rhodopseudomonas_palustris_strain_42OL_00125	Rhodopseudomonas_palustris_strain_BAL398_05639	Rhodopseudomonas_palustris_strain_DSM_126_03275	Rhodopseudomonas_palustris_strain_GJ-22_04327	Rhodopseudomonas_palustris_strain_PS3_00414	Rhodopseudomonas_palustris_strain_R1_00241	Rhodopseudomonas_palustris_strain_XCP_03384	Rhodopseudomonas_palustris_strain_YSC3_00421	Rhodopseudomonas_pentothenatexigens_strain_JA575_03636	Rhodopseudomonas_pseudopalustris_strain_DSM_123_00845	Rhodopseudomonas_rhenobacensis_strain_DSM_12706_00118	Rhodopseudomonas_sp._AAP120_04889	Rhodopseudomonas_sp._B29_02284	Rhodopseudomonas_sp._BR0G17_01023	Rhodopseudomonas_sp._BR0M22_00583	Rhodopseudomonas_sp._Cfx3-05_04087	Rhodopseudomonas_sp._SK50-23_00403	Rhodopseudomonas_sp._WA056_01199
mmgC_4		Acyl-CoA dehydrogenase	31	31	1	304	34562				842	1256	1164	AzulComplete_02989	RhodoBisA53_04373	RhodoBisB18_04331	RhodoBisB5_03742	Rhodopseudomonas_faecalis_strain_JCM_11668_03524	Rhodopseudomonas_palustris_CGA009_01661	Rhodopseudomonas_palustris_DX-1_04345	Rhodopseudomonas_palustris_HaA2_03995	Rhodopseudomonas_palustris_JSC-3b_03719	Rhodopseudomonas_palustris_TIE-1_01816	Rhodopseudomonas_palustris_isolate_NC_groundwater_1818_04695	Rhodopseudomonas_palustris_strain_2.1.18_00965	Rhodopseudomonas_palustris_strain_2.1.37_01709	Rhodopseudomonas_palustris_strain_42OL_01891	Rhodopseudomonas_palustris_strain_BAL398_02297	Rhodopseudomonas_palustris_strain_DSM_126_04255	Rhodopseudomonas_palustris_strain_GJ-22_00796	Rhodopseudomonas_palustris_strain_PS3_01600	Rhodopseudomonas_palustris_strain_R1_01170	Rhodopseudomonas_palustris_strain_XCP_00685	Rhodopseudomonas_palustris_strain_YSC3_01609	Rhodopseudomonas_pentothenatexigens_strain_JA575_04694	Rhodopseudomonas_pseudopalustris_strain_DSM_123_01757	Rhodopseudomonas_rhenobacensis_strain_DSM_12706_04396	Rhodopseudomonas_sp._AAP120_03416	Rhodopseudomonas_sp._B29_02078	Rhodopseudomonas_sp._BR0G17_02802	Rhodopseudomonas_sp._BR0M22_03132	Rhodopseudomonas_sp._Cfx3-05_04477	Rhodopseudomonas_sp._SK50-23_01655	Rhodopseudomonas_sp._WA056_00803
group_109		Tn3 family transposase TnXax1	31	31	1	304	32964				1223	1490	1348	AzulComplete_05261	RhodoBisA53_01413	RhodoBisB18_01400	RhodoBisB5_04101	Rhodopseudomonas_faecalis_strain_JCM_11668_03550	Rhodopseudomonas_palustris_CGA009_04543	Rhodopseudomonas_palustris_DX-1_04061	Rhodopseudomonas_palustris_HaA2_04266	Rhodopseudomonas_palustris_JSC-3b_03161	Rhodopseudomonas_palustris_TIE-1_04907	Rhodopseudomonas_palustris_isolate_NC_groundwater_1818_03317	Rhodopseudomonas_palustris_strain_2.1.18_01209	Rhodopseudomonas_palustris_strain_2.1.37_02662	Rhodopseudomonas_palustris_strain_42OL_00350	Rhodopseudomonas_palustris_strain_BAL398_01763	Rhodopseudomonas_palustris_strain_DSM_126_04160	Rhodopseudomonas_palustris_strain_GJ-22_03440	Rhodopseudomonas_palustris_strain_PS3_04397	Rhodopseudomonas_palustris_strain_R1_04552	Rhodopseudomonas_palustris_strain_XCP_04622	Rhodopseudomonas_palustris_strain_YSC3_04434	Rhodopseudomonas_pentothenatexigens_strain_JA575_04411	Rhodopseudomonas_pseudopalustris_strain_DSM_123_04522	Rhodopseudomonas_rhenobacensis_strain_DSM_12706_04711	Rhodopseudomonas_sp._AAP120_01293	Rhodopseudomonas_sp._B29_03756	Rhodopseudomonas_sp._BR0G17_04338	Rhodopseudomonas_sp._BR0M22_02343	Rhodopseudomonas_sp._Cfx3-05_03529	Rhodopseudomonas_sp._SK50-23_01119	Rhodopseudomonas_sp._WA056_01332
pstC		Phosphate transport system permease protein PstC	31	31	1	304	12310				692	1046	978	AzulComplete_03237	RhodoBisA53_04964	RhodoBisB18_05009	RhodoBisB5_00918	Rhodopseudomonas_faecalis_strain_JCM_11668_03652	Rhodopseudomonas_palustris_CGA009_04953	Rhodopseudomonas_palustris_DX-1_00920	Rhodopseudomonas_palustris_HaA2_00790	Rhodopseudomonas_palustris_JSC-3b_03319	Rhodopseudomonas_palustris_TIE-1_05305	Rhodopseudomonas_palustris_isolate_NC_groundwater_1818_02269	Rhodopseudomonas_palustris_strain_2.1.18_00005	Rhodopseudomonas_palustris_strain_2.1.37_04566	Rhodopseudomonas_palustris_strain_42OL_01639	Rhodopseudomonas_palustris_strain_BAL398_05845	Rhodopseudomonas_palustris_strain_DSM_126_04336	Rhodopseudomonas_palustris_strain_GJ-22_04607	Rhodopseudomonas_palustris_strain_PS3_04798	Rhodopseudomonas_palustris_strain_R1_04188	Rhodopseudomonas_palustris_strain_XCP_03780	Rhodopseudomonas_palustris_strain_YSC3_04900	Rhodopseudomonas_pentothenatexigens_strain_JA575_00737	Rhodopseudomonas_pseudopalustris_strain_DSM_123_00679	Rhodopseudomonas_rhenobacensis_strain_DSM_12706_00059	Rhodopseudomonas_sp._AAP120_01874	Rhodopseudomonas_sp._B29_00661	Rhodopseudomonas_sp._BR0G17_02291	Rhodopseudomonas_sp._BR0M22_02770	Rhodopseudomonas_sp._Cfx3-05_04235	Rhodopseudomonas_sp._SK50-23_00583	Rhodopseudomonas_sp._WA056_01239
group_1099		hypothetical protein	31	31	1	304	9062				938	998	971	AzulComplete_03308	RhodoBisA53_04904	RhodoBisB18_04951	RhodoBisB5_00975	Rhodopseudomonas_faecalis_strain_JCM_11668_03418	Rhodopseudomonas_palustris_CGA009_04906	Rhodopseudomonas_palustris_DX-1_01817	Rhodopseudomonas_palustris_HaA2_00850	Rhodopseudomonas_palustris_JSC-3b_03372	Rhodopseudomonas_palustris_TIE-1_05257	Rhodopseudomonas_palustris_isolate_NC_groundwater_1818_02440	Rhodopseudomonas_palustris_strain_2.1.18_01142	Rhodopseudomonas_palustris_strain_2.1.37_04613	Rhodopseudomonas_palustris_strain_42OL_00719	Rhodopseudomonas_palustris_strain_BAL398_04495	Rhodopseudomonas_palustris_strain_DSM_126_04289	Rhodopseudomonas_palustris_strain_GJ-22_03747	Rhodopseudomonas_palustris_strain_PS3_04748	Rhodopseudomonas_palustris_strain_R1_04396	Rhodopseudomonas_palustris_strain_XCP_02871	Rhodopseudomonas_palustris_strain_YSC3_04794	Rhodopseudomonas_pentothenatexigens_strain_JA575_04626	Rhodopseudomonas_pseudopalustris_strain_DSM_123_00622	Rhodopseudomonas_rhenobacensis_strain_DSM_12706_00010	Rhodopseudomonas_sp._AAP120_02490	Rhodopseudomonas_sp._B29_03773	Rhodopseudomonas_sp._BR0G17_03054	Rhodopseudomonas_sp._BR0M22_02570	Rhodopseudomonas_sp._Cfx3-05_03829	Rhodopseudomonas_sp._SK50-23_00822	Rhodopseudomonas_sp._WA056_01725
group_1102		hypothetical protein	31	31	1	304	20487				569	617	586	AzulComplete_03343	RhodoBisA53_00766	RhodoBisB18_00736	RhodoBisB5_01011	Rhodopseudomonas_faecalis_strain_JCM_11668_00885	Rhodopseudomonas_palustris_CGA009_04876	Rhodopseudomonas_palustris_DX-1_01847	Rhodopseudomonas_palustris_HaA2_00883	Rhodopseudomonas_palustris_JSC-3b_02590	Rhodopseudomonas_palustris_TIE-1_05227	Rhodopseudomonas_palustris_isolate_NC_groundwater_1818_02477	Rhodopseudomonas_palustris_strain_2.1.18_03113	Rhodopseudomonas_palustris_strain_2.1.37_04320	Rhodopseudomonas_palustris_strain_42OL_01546	Rhodopseudomonas_palustris_strain_BAL398_01884	Rhodopseudomonas_palustris_strain_DSM_126_04857	Rhodopseudomonas_palustris_strain_GJ-22_03718	Rhodopseudomonas_palustris_strain_PS3_04718	Rhodopseudomonas_palustris_strain_R1_04363	Rhodopseudomonas_palustris_strain_XCP_02842	Rhodopseudomonas_palustris_strain_YSC3_04763	Rhodopseudomonas_pentothenatexigens_strain_JA575_00807	Rhodopseudomonas_pseudopalustris_strain_DSM_123_00586	Rhodopseudomonas_rhenobacensis_strain_DSM_12706_03955	Rhodopseudomonas_sp._AAP120_01866	Rhodopseudomonas_sp._B29_04615	Rhodopseudomonas_sp._BR0G17_04539	Rhodopseudomonas_sp._BR0M22_02600	Rhodopseudomonas_sp._Cfx3-05_03866	Rhodopseudomonas_sp._SK50-23_05236	Rhodopseudomonas_sp._WA056_01148
group_1104		hypothetical protein	31	31	1	304	20512				134	494	451	AzulComplete_03360	RhodoBisA53_00751	RhodoBisB18_00741	RhodoBisB5_01028	Rhodopseudomonas_faecalis_strain_JCM_11668_00890	Rhodopseudomonas_palustris_CGA009_04860	Rhodopseudomonas_palustris_DX-1_01863	Rhodopseudomonas_palustris_HaA2_00899	Rhodopseudomonas_palustris_JSC-3b_02596	Rhodopseudomonas_palustris_TIE-1_05211	Rhodopseudomonas_palustris_isolate_NC_groundwater_1818_02494	Rhodopseudomonas_palustris_strain_2.1.18_00181	Rhodopseudomonas_palustris_strain_2.1.37_00643	Rhodopseudomonas_palustris_strain_42OL_00164	Rhodopseudomonas_palustris_strain_BAL398_01485	Rhodopseudomonas_palustris_strain_DSM_126_04841	Rhodopseudomonas_palustris_strain_GJ-22_03702	Rhodopseudomonas_palustris_strain_PS3_04702	Rhodopseudomonas_palustris_strain_R1_00024	Rhodopseudomonas_palustris_strain_XCP_02826	Rhodopseudomonas_palustris_strain_YSC3_04747	Rhodopseudomonas_pentothenatexigens_strain_JA575_00790	Rhodopseudomonas_pseudopalustris_strain_DSM_123_00569	Rhodopseudomonas_rhenobacensis_strain_DSM_12706_03950	Rhodopseudomonas_sp._AAP120_04988	Rhodopseudomonas_sp._B29_05000	Rhodopseudomonas_sp._BR0G17_03650	Rhodopseudomonas_sp._BR0M22_03982	Rhodopseudomonas_sp._Cfx3-05_03883	Rhodopseudomonas_sp._SK50-23_00616	Rhodopseudomonas_sp._WA056_03681
cysT		Sulfate transport system permease protein CysT	31	31	1	304	18611				785	926	833	AzulComplete_03437	RhodoBisA53_01796	RhodoBisB18_04071	RhodoBisB5_01191	Rhodopseudomonas_faecalis_strain_JCM_11668_02189	Rhodopseudomonas_palustris_CGA009_00775	Rhodopseudomonas_palustris_DX-1_00255	Rhodopseudomonas_palustris_HaA2_01061	Rhodopseudomonas_palustris_JSC-3b_00222	Rhodopseudomonas_palustris_TIE-1_00833	Rhodopseudomonas_palustris_isolate_NC_groundwater_1818_03877	Rhodopseudomonas_palustris_strain_2.1.18_02639	Rhodopseudomonas_palustris_strain_2.1.37_04852	Rhodopseudomonas_palustris_strain_42OL_02174	Rhodopseudomonas_palustris_strain_BAL398_03886	Rhodopseudomonas_palustris_strain_DSM_126_00988	Rhodopseudomonas_palustris_strain_GJ-22_04618	Rhodopseudomonas_palustris_strain_PS3_00771	Rhodopseudomonas_palustris_strain_R1_04847	Rhodopseudomonas_palustris_strain_XCP_03742	Rhodopseudomonas_palustris_strain_YSC3_00789	Rhodopseudomonas_pentothenatexigens_strain_JA575_01016	Rhodopseudomonas_pseudopalustris_strain_DSM_123_02250	Rhodopseudomonas_rhenobacensis_strain_DSM_12706_02193	Rhodopseudomonas_sp._AAP120_00741	Rhodopseudomonas_sp._B29_04109	Rhodopseudomonas_sp._BR0G17_02550	Rhodopseudomonas_sp._BR0M22_00852	Rhodopseudomonas_sp._Cfx3-05_03730	Rhodopseudomonas_sp._SK50-23_04808	Rhodopseudomonas_sp._WA056_04470
xseB		Exodeoxyribonuclease 7 small subunit	31	31	1	304	16828				245	251	249	AzulComplete_03694	RhodoBisA53_01087	RhodoBisB18_01168	RhodoBisB5_04358	Rhodopseudomonas_faecalis_strain_JCM_11668_01943	Rhodopseudomonas_palustris_CGA009_00983	Rhodopseudomonas_palustris_DX-1_02187	Rhodopseudomonas_palustris_HaA2_04529	Rhodopseudomonas_palustris_JSC-3b_03543	Rhodopseudomonas_palustris_TIE-1_01040	Rhodopseudomonas_palustris_isolate_NC_groundwater_1818_04974	Rhodopseudomonas_palustris_strain_2.1.18_00150	Rhodopseudomonas_palustris_strain_2.1.37_01031	Rhodopseudomonas_palustris_strain_42OL_03969	Rhodopseudomonas_palustris_strain_BAL398_03038	Rhodopseudomonas_palustris_strain_DSM_126_01378	Rhodopseudomonas_palustris_strain_GJ-22_00191	Rhodopseudomonas_palustris_strain_PS3_00973	Rhodopseudomonas_palustris_strain_R1_03133	Rhodopseudomonas_palustris_strain_XCP_04111	Rhodopseudomonas_palustris_strain_YSC3_00996	Rhodopseudomonas_pentothenatexigens_strain_JA575_02779	Rhodopseudomonas_pseudopalustris_strain_DSM_123_03407	Rhodopseudomonas_rhenobacensis_strain_DSM_12706_03545	Rhodopseudomonas_sp._AAP120_00121	Rhodopseudomonas_sp._B29_02598	Rhodopseudomonas_sp._BR0G17_00626	Rhodopseudomonas_sp._BR0M22_03646	Rhodopseudomonas_sp._Cfx3-05_03954	Rhodopseudomonas_sp._SK50-23_01456	Rhodopseudomonas_sp._WA056_00062
dxs_1		1-deoxy-D-xylulose-5-phosphate synthase	31	31	1	304	16824				1922	2003	1927	AzulComplete_03695	RhodoBisA53_01086	RhodoBisB18_01166	RhodoBisB5_04359	Rhodopseudomonas_faecalis_strain_JCM_11668_01942	Rhodopseudomonas_palustris_CGA009_00982	Rhodopseudomonas_palustris_DX-1_02188	Rhodopseudomonas_palustris_HaA2_04530	Rhodopseudomonas_palustris_JSC-3b_03542	Rhodopseudomonas_palustris_TIE-1_01039	Rhodopseudomonas_palustris_isolate_NC_groundwater_1818_04973	Rhodopseudomonas_palustris_strain_2.1.18_00151	Rhodopseudomonas_palustris_strain_2.1.37_01030	Rhodopseudomonas_palustris_strain_42OL_03970	Rhodopseudomonas_palustris_strain_BAL398_03037	Rhodopseudomonas_palustris_strain_DSM_126_01379	Rhodopseudomonas_palustris_strain_GJ-22_00190	Rhodopseudomonas_palustris_strain_PS3_00972	Rhodopseudomonas_palustris_strain_R1_03132	Rhodopseudomonas_palustris_strain_XCP_04110	Rhodopseudomonas_palustris_strain_YSC3_00995	Rhodopseudomonas_pentothenatexigens_strain_JA575_02778	Rhodopseudomonas_pseudopalustris_strain_DSM_123_03408	Rhodopseudomonas_rhenobacensis_strain_DSM_12706_03547	Rhodopseudomonas_sp._AAP120_00120	Rhodopseudomonas_sp._B29_02599	Rhodopseudomonas_sp._BR0G17_00625	Rhodopseudomonas_sp._BR0M22_03647	Rhodopseudomonas_sp._Cfx3-05_03953	Rhodopseudomonas_sp._SK50-23_01454	Rhodopseudomonas_sp._WA056_00063
group_1115		hypothetical protein	31	31	1	304	16810			Hypothetical protein with no hits to refseq/uniprot/clusters/cdd/tigrfams/pfam overlapping another protein with hits	197	371	328	AzulComplete_03701	RhodoBisA53_04802	RhodoBisB18_04850	RhodoBisB5_04365	Rhodopseudomonas_faecalis_strain_JCM_11668_01859	Rhodopseudomonas_palustris_CGA009_00976	Rhodopseudomonas_palustris_DX-1_02194	Rhodopseudomonas_palustris_HaA2_04535	Rhodopseudomonas_palustris_JSC-3b_03458	Rhodopseudomonas_palustris_TIE-1_01033	Rhodopseudomonas_palustris_isolate_NC_groundwater_1818_00974	Rhodopseudomonas_palustris_strain_2.1.18_00157	Rhodopseudomonas_palustris_strain_2.1.37_01024	Rhodopseudomonas_palustris_strain_42OL_04318	Rhodopseudomonas_palustris_strain_BAL398_01330	Rhodopseudomonas_palustris_strain_DSM_126_01385	Rhodopseudomonas_palustris_strain_GJ-22_00184	Rhodopseudomonas_palustris_strain_PS3_00966	Rhodopseudomonas_palustris_strain_R1_03126	Rhodopseudomonas_palustris_strain_XCP_04104	Rhodopseudomonas_palustris_strain_YSC3_00989	Rhodopseudomonas_pentothenatexigens_strain_JA575_02772	Rhodopseudomonas_pseudopalustris_strain_DSM_123_03414	Rhodopseudomonas_rhenobacensis_strain_DSM_12706_04479	Rhodopseudomonas_sp._AAP120_00114	Rhodopseudomonas_sp._B29_02590	Rhodopseudomonas_sp._BR0G17_00619	Rhodopseudomonas_sp._BR0M22_03653	Rhodopseudomonas_sp._Cfx3-05_03948	Rhodopseudomonas_sp._SK50-23_04771	Rhodopseudomonas_sp._WA056_00665
pgk		Phosphoglycerate kinase	31	31	1	304	16806				1193	1301	1199	AzulComplete_03704	RhodoBisA53_04797	RhodoBisB18_04855	RhodoBisB5_04369	Rhodopseudomonas_faecalis_strain_JCM_11668_01856	Rhodopseudomonas_palustris_CGA009_00973	Rhodopseudomonas_palustris_DX-1_02197	Rhodopseudomonas_palustris_HaA2_04538	Rhodopseudomonas_palustris_JSC-3b_03462	Rhodopseudomonas_palustris_TIE-1_01030	Rhodopseudomonas_palustris_isolate_NC_groundwater_1818_00971	Rhodopseudomonas_palustris_strain_2.1.18_00160	Rhodopseudomonas_palustris_strain_2.1.37_01021	Rhodopseudomonas_palustris_strain_42OL_04315	Rhodopseudomonas_palustris_strain_BAL398_01325	Rhodopseudomonas_palustris_strain_DSM_126_01388	Rhodopseudomonas_palustris_strain_GJ-22_00181	Rhodopseudomonas_palustris_strain_PS3_00963	Rhodopseudomonas_palustris_strain_R1_03123	Rhodopseudomonas_palustris_strain_XCP_04101	Rhodopseudomonas_palustris_strain_YSC3_00986	Rhodopseudomonas_pentothenatexigens_strain_JA575_02769	Rhodopseudomonas_pseudopalustris_strain_DSM_123_03418	Rhodopseudomonas_rhenobacensis_strain_DSM_12706_04483	Rhodopseudomonas_sp._AAP120_00111	Rhodopseudomonas_sp._B29_02992	Rhodopseudomonas_sp._BR0G17_00616	Rhodopseudomonas_sp._BR0M22_03656	Rhodopseudomonas_sp._Cfx3-05_03945	Rhodopseudomonas_sp._SK50-23_04774	Rhodopseudomonas_sp._WA056_00662
bmrA		Multidrug resistance ABC transporter ATP-binding/permease protein BmrA	31	31	1	304	16752				1850	1949	1900	AzulComplete_03727	RhodoBisA53_00674	RhodoBisB18_00822	RhodoBisB5_04397	Rhodopseudomonas_faecalis_strain_JCM_11668_00947	Rhodopseudomonas_palustris_CGA009_00949	Rhodopseudomonas_palustris_DX-1_02219	Rhodopseudomonas_palustris_HaA2_04561	Rhodopseudomonas_palustris_JSC-3b_02652	Rhodopseudomonas_palustris_TIE-1_01005	Rhodopseudomonas_palustris_isolate_NC_groundwater_1818_00949	Rhodopseudomonas_palustris_strain_2.1.18_02985	Rhodopseudomonas_palustris_strain_2.1.37_00997	Rhodopseudomonas_palustris_strain_42OL_02120	Rhodopseudomonas_palustris_strain_BAL398_01182	Rhodopseudomonas_palustris_strain_DSM_126_01412	Rhodopseudomonas_palustris_strain_GJ-22_00159	Rhodopseudomonas_palustris_strain_PS3_00942	Rhodopseudomonas_palustris_strain_R1_03099	Rhodopseudomonas_palustris_strain_XCP_04075	Rhodopseudomonas_palustris_strain_YSC3_00963	Rhodopseudomonas_pentothenatexigens_strain_JA575_02749	Rhodopseudomonas_pseudopalustris_strain_DSM_123_03446	Rhodopseudomonas_rhenobacensis_strain_DSM_12706_04336	Rhodopseudomonas_sp._AAP120_00441	Rhodopseudomonas_sp._B29_03852	Rhodopseudomonas_sp._BR0G17_00595	Rhodopseudomonas_sp._BR0M22_03153	Rhodopseudomonas_sp._Cfx3-05_03923	Rhodopseudomonas_sp._SK50-23_04791	Rhodopseudomonas_sp._WA056_03758
group_1120		hypothetical protein	31	31	1	304	16749				509	518	511	AzulComplete_03729	RhodoBisA53_00676	RhodoBisB18_00817	RhodoBisB5_04399	Rhodopseudomonas_faecalis_strain_JCM_11668_00945	Rhodopseudomonas_palustris_CGA009_00947	Rhodopseudomonas_palustris_DX-1_02221	Rhodopseudomonas_palustris_HaA2_04563	Rhodopseudomonas_palustris_JSC-3b_02650	Rhodopseudomonas_palustris_TIE-1_01003	Rhodopseudomonas_palustris_isolate_NC_groundwater_1818_00947	Rhodopseudomonas_palustris_strain_2.1.18_02987	Rhodopseudomonas_palustris_strain_2.1.37_00995	Rhodopseudomonas_palustris_strain_42OL_02118	Rhodopseudomonas_palustris_strain_BAL398_01747	Rhodopseudomonas_palustris_strain_DSM_126_01414	Rhodopseudomonas_palustris_strain_GJ-22_00157	Rhodopseudomonas_palustris_strain_PS3_00940	Rhodopseudomonas_palustris_strain_R1_03097	Rhodopseudomonas_palustris_strain_XCP_04073	Rhodopseudomonas_palustris_strain_YSC3_00961	Rhodopseudomonas_pentothenatexigens_strain_JA575_02747	Rhodopseudomonas_pseudopalustris_strain_DSM_123_03448	Rhodopseudomonas_rhenobacensis_strain_DSM_12706_04334	Rhodopseudomonas_sp._AAP120_00439	Rhodopseudomonas_sp._B29_03850	Rhodopseudomonas_sp._BR0G17_00593	Rhodopseudomonas_sp._BR0M22_03155	Rhodopseudomonas_sp._Cfx3-05_03921	Rhodopseudomonas_sp._SK50-23_04795	Rhodopseudomonas_sp._WA056_03756
pldB		Lysophospholipase L2	31	31	1	304	20598				944	1055	947	AzulComplete_03763	RhodoBisA53_00697	RhodoBisB18_00788	RhodoBisB5_00900	Rhodopseudomonas_faecalis_strain_JCM_11668_00926	Rhodopseudomonas_palustris_CGA009_00915	Rhodopseudomonas_palustris_DX-1_00005	Rhodopseudomonas_palustris_HaA2_04606	Rhodopseudomonas_palustris_JSC-3b_02632	Rhodopseudomonas_palustris_TIE-1_00970	Rhodopseudomonas_palustris_isolate_NC_groundwater_1818_01060	Rhodopseudomonas_palustris_strain_2.1.18_01191	Rhodopseudomonas_palustris_strain_2.1.37_00781	Rhodopseudomonas_palustris_strain_42OL_03046	Rhodopseudomonas_palustris_strain_BAL398_03334	Rhodopseudomonas_palustris_strain_DSM_126_04512	Rhodopseudomonas_palustris_strain_GJ-22_00124	Rhodopseudomonas_palustris_strain_PS3_00904	Rhodopseudomonas_palustris_strain_R1_03065	Rhodopseudomonas_palustris_strain_XCP_03931	Rhodopseudomonas_palustris_strain_YSC3_00926	Rhodopseudomonas_pentothenatexigens_strain_JA575_03940	Rhodopseudomonas_pseudopalustris_strain_DSM_123_00697	Rhodopseudomonas_rhenobacensis_strain_DSM_12706_04171	Rhodopseudomonas_sp._AAP120_02173	Rhodopseudomonas_sp._B29_05055	Rhodopseudomonas_sp._BR0G17_03538	Rhodopseudomonas_sp._BR0M22_04432	Rhodopseudomonas_sp._Cfx3-05_00885	Rhodopseudomonas_sp._SK50-23_05144	Rhodopseudomonas_sp._WA056_01603
qmcA		Protein QmcA	31	31	1	304	33821				980	1010	998	AzulComplete_03773	RhodoBisA53_04882	RhodoBisB18_04928	RhodoBisB5_00891	Rhodopseudomonas_faecalis_strain_JCM_11668_01923	Rhodopseudomonas_palustris_CGA009_00903	Rhodopseudomonas_palustris_DX-1_00013	Rhodopseudomonas_palustris_HaA2_04613	Rhodopseudomonas_palustris_JSC-3b_03393	Rhodopseudomonas_palustris_TIE-1_00958	Rhodopseudomonas_palustris_isolate_NC_groundwater_1818_01047	Rhodopseudomonas_palustris_strain_2.1.18_01184	Rhodopseudomonas_palustris_strain_2.1.37_00769	Rhodopseudomonas_palustris_strain_42OL_03038	Rhodopseudomonas_palustris_strain_BAL398_03350	Rhodopseudomonas_palustris_strain_DSM_126_04500	Rhodopseudomonas_palustris_strain_GJ-22_00114	Rhodopseudomonas_palustris_strain_PS3_00893	Rhodopseudomonas_palustris_strain_R1_03900	Rhodopseudomonas_palustris_strain_XCP_03923	Rhodopseudomonas_palustris_strain_YSC3_00916	Rhodopseudomonas_pentothenatexigens_strain_JA575_03948	Rhodopseudomonas_pseudopalustris_strain_DSM_123_00706	Rhodopseudomonas_rhenobacensis_strain_DSM_12706_04682	Rhodopseudomonas_sp._AAP120_03188	Rhodopseudomonas_sp._B29_01569	Rhodopseudomonas_sp._BR0G17_02418	Rhodopseudomonas_sp._BR0M22_02874	Rhodopseudomonas_sp._Cfx3-05_00895	Rhodopseudomonas_sp._SK50-23_05165	Rhodopseudomonas_sp._WA056_01595
rimJ		[Ribosomal protein S5]-alanine N-acetyltransferase	31	31	1	304	33721				557	587	586	AzulComplete_03811	RhodoBisA53_04834	RhodoBisB18_04882	RhodoBisB5_00852	Rhodopseudomonas_faecalis_strain_JCM_11668_01879	Rhodopseudomonas_palustris_CGA009_00868	Rhodopseudomonas_palustris_DX-1_00048	Rhodopseudomonas_palustris_HaA2_04649	Rhodopseudomonas_palustris_JSC-3b_03436	Rhodopseudomonas_palustris_TIE-1_00923	Rhodopseudomonas_palustris_isolate_NC_groundwater_1818_01011	Rhodopseudomonas_palustris_strain_2.1.18_02519	Rhodopseudomonas_palustris_strain_2.1.37_00734	Rhodopseudomonas_palustris_strain_42OL_00708	Rhodopseudomonas_palustris_strain_BAL398_04160	Rhodopseudomonas_palustris_strain_DSM_126_04465	Rhodopseudomonas_palustris_strain_GJ-22_00079	Rhodopseudomonas_palustris_strain_PS3_00859	Rhodopseudomonas_palustris_strain_R1_01785	Rhodopseudomonas_palustris_strain_XCP_03888	Rhodopseudomonas_palustris_strain_YSC3_00881	Rhodopseudomonas_pentothenatexigens_strain_JA575_03984	Rhodopseudomonas_pseudopalustris_strain_DSM_123_00744	Rhodopseudomonas_rhenobacensis_strain_DSM_12706_03895	Rhodopseudomonas_sp._AAP120_03610	Rhodopseudomonas_sp._B29_02700	Rhodopseudomonas_sp._BR0G17_02452	Rhodopseudomonas_sp._BR0M22_02838	Rhodopseudomonas_sp._Cfx3-05_00932	Rhodopseudomonas_sp._SK50-23_00671	Rhodopseudomonas_sp._WA056_01560
egtA		Glutamate--cysteine ligase EgtA	31	31	1	304	33667				1370	1433	1372	AzulComplete_03832	RhodoBisA53_00687	RhodoBisB18_00756	RhodoBisB5_00838	Rhodopseudomonas_faecalis_strain_JCM_11668_00919	Rhodopseudomonas_palustris_CGA009_00849	Rhodopseudomonas_palustris_DX-1_00069	Rhodopseudomonas_palustris_HaA2_04670	Rhodopseudomonas_palustris_JSC-3b_02624	Rhodopseudomonas_palustris_TIE-1_00904	Rhodopseudomonas_palustris_isolate_NC_groundwater_1818_00991	Rhodopseudomonas_palustris_strain_2.1.18_02537	Rhodopseudomonas_palustris_strain_2.1.37_00715	Rhodopseudomonas_palustris_strain_42OL_00687	Rhodopseudomonas_palustris_strain_BAL398_05011	Rhodopseudomonas_palustris_strain_DSM_126_04446	Rhodopseudomonas_palustris_strain_GJ-22_00058	Rhodopseudomonas_palustris_strain_PS3_00842	Rhodopseudomonas_palustris_strain_R1_01804	Rhodopseudomonas_palustris_strain_XCP_03866	Rhodopseudomonas_palustris_strain_YSC3_00861	Rhodopseudomonas_pentothenatexigens_strain_JA575_04739	Rhodopseudomonas_pseudopalustris_strain_DSM_123_00758	Rhodopseudomonas_rhenobacensis_strain_DSM_12706_03940	Rhodopseudomonas_sp._AAP120_03844	Rhodopseudomonas_sp._B29_02689	Rhodopseudomonas_sp._BR0G17_02469	Rhodopseudomonas_sp._BR0M22_04514	Rhodopseudomonas_sp._Cfx3-05_00954	Rhodopseudomonas_sp._SK50-23_00648	Rhodopseudomonas_sp._WA056_01539
group_1130		hypothetical protein	31	31	1	304	33663				479	569	501	AzulComplete_03833	RhodoBisA53_00686	RhodoBisB18_00757	RhodoBisB5_00837	Rhodopseudomonas_faecalis_strain_JCM_11668_00918	Rhodopseudomonas_palustris_CGA009_00848	Rhodopseudomonas_palustris_DX-1_00070	Rhodopseudomonas_palustris_HaA2_04671	Rhodopseudomonas_palustris_JSC-3b_02623	Rhodopseudomonas_palustris_TIE-1_00903	Rhodopseudomonas_palustris_isolate_NC_groundwater_1818_00990	Rhodopseudomonas_palustris_strain_2.1.18_02538	Rhodopseudomonas_palustris_strain_2.1.37_00714	Rhodopseudomonas_palustris_strain_42OL_00686	Rhodopseudomonas_palustris_strain_BAL398_05173	Rhodopseudomonas_palustris_strain_DSM_126_04445	Rhodopseudomonas_palustris_strain_GJ-22_00057	Rhodopseudomonas_palustris_strain_PS3_00841	Rhodopseudomonas_palustris_strain_R1_01805	Rhodopseudomonas_palustris_strain_XCP_03865	Rhodopseudomonas_palustris_strain_YSC3_00860	Rhodopseudomonas_pentothenatexigens_strain_JA575_04740	Rhodopseudomonas_pseudopalustris_strain_DSM_123_00759	Rhodopseudomonas_rhenobacensis_strain_DSM_12706_03939	Rhodopseudomonas_sp._AAP120_03845	Rhodopseudomonas_sp._B29_02690	Rhodopseudomonas_sp._BR0G17_02470	Rhodopseudomonas_sp._BR0M22_04515	Rhodopseudomonas_sp._Cfx3-05_00955	Rhodopseudomonas_sp._SK50-23_00647	Rhodopseudomonas_sp._WA056_01538
apt		Adenine phosphoribosyltransferase	31	31	1	304	18718				305	569	536	AzulComplete_03978	RhodoBisA53_04509	RhodoBisB18_04461	RhodoBisB5_04262	Rhodopseudomonas_faecalis_strain_JCM_11668_01053	Rhodopseudomonas_palustris_CGA009_04651	Rhodopseudomonas_palustris_DX-1_02031	Rhodopseudomonas_palustris_HaA2_04384	Rhodopseudomonas_palustris_JSC-3b_02225	Rhodopseudomonas_palustris_TIE-1_05022	Rhodopseudomonas_palustris_isolate_NC_groundwater_1818_04029	Rhodopseudomonas_palustris_strain_2.1.18_03565	Rhodopseudomonas_palustris_strain_2.1.37_02555	Rhodopseudomonas_palustris_strain_42OL_04711	Rhodopseudomonas_palustris_strain_BAL398_04878	Rhodopseudomonas_palustris_strain_DSM_126_03851	Rhodopseudomonas_palustris_strain_GJ-22_03533	Rhodopseudomonas_palustris_strain_PS3_04509	Rhodopseudomonas_palustris_strain_R1_01509	Rhodopseudomonas_palustris_strain_XCP_02589	Rhodopseudomonas_palustris_strain_YSC3_04550	Rhodopseudomonas_pentothenatexigens_strain_JA575_01837	Rhodopseudomonas_pseudopalustris_strain_DSM_123_03266	Rhodopseudomonas_rhenobacensis_strain_DSM_12706_04435	Rhodopseudomonas_sp._AAP120_02975	Rhodopseudomonas_sp._B29_03690	Rhodopseudomonas_sp._BR0G17_02137	Rhodopseudomonas_sp._BR0M22_03765	Rhodopseudomonas_sp._Cfx3-05_02959	Rhodopseudomonas_sp._SK50-23_01160	Rhodopseudomonas_sp._WA056_03833
hflK		Modulator of FtsH protease HflK	31	31	1	304	4921				1142	1175	1154	AzulComplete_04068	RhodoBisA53_02209	RhodoBisB18_03324	RhodoBisB5_03401	Rhodopseudomonas_faecalis_strain_JCM_11668_03108	Rhodopseudomonas_palustris_CGA009_03612	Rhodopseudomonas_palustris_DX-1_04949	Rhodopseudomonas_palustris_HaA2_02056	Rhodopseudomonas_palustris_JSC-3b_01612	Rhodopseudomonas_palustris_TIE-1_04031	Rhodopseudomonas_palustris_isolate_NC_groundwater_1818_00046	Rhodopseudomonas_palustris_strain_2.1.18_02326	Rhodopseudomonas_palustris_strain_2.1.37_04705	Rhodopseudomonas_palustris_strain_42OL_03447	Rhodopseudomonas_palustris_strain_BAL398_02426	Rhodopseudomonas_palustris_strain_DSM_126_02920	Rhodopseudomonas_palustris_strain_GJ-22_02578	Rhodopseudomonas_palustris_strain_PS3_03565	Rhodopseudomonas_palustris_strain_R1_04069	Rhodopseudomonas_palustris_strain_XCP_00210	Rhodopseudomonas_palustris_strain_YSC3_03578	Rhodopseudomonas_pentothenatexigens_strain_JA575_00569	Rhodopseudomonas_pseudopalustris_strain_DSM_123_01454	Rhodopseudomonas_rhenobacensis_strain_DSM_12706_01924	Rhodopseudomonas_sp._AAP120_04761	Rhodopseudomonas_sp._B29_04309	Rhodopseudomonas_sp._BR0G17_05019	Rhodopseudomonas_sp._BR0M22_02064	Rhodopseudomonas_sp._Cfx3-05_03124	Rhodopseudomonas_sp._SK50-23_01926	Rhodopseudomonas_sp._WA056_03089
group_1147	acdA_1	Acyl-CoA dehydrogenase	31	31	1	304	13109				1103	1157	1141	AzulComplete_04116	RhodoBisA53_02427	RhodoBisB18_03146	RhodoBisB5_03350	Rhodopseudomonas_faecalis_strain_JCM_11668_00117	Rhodopseudomonas_palustris_CGA009_03564	Rhodopseudomonas_palustris_DX-1_03652	Rhodopseudomonas_palustris_HaA2_02140	Rhodopseudomonas_palustris_JSC-3b_01439	Rhodopseudomonas_palustris_TIE-1_03961	Rhodopseudomonas_palustris_isolate_NC_groundwater_1818_02794	Rhodopseudomonas_palustris_strain_2.1.18_02506	Rhodopseudomonas_palustris_strain_2.1.37_02930	Rhodopseudomonas_palustris_strain_42OL_03020	Rhodopseudomonas_palustris_strain_BAL398_03057	Rhodopseudomonas_palustris_strain_DSM_126_01468	Rhodopseudomonas_palustris_strain_GJ-22_02528	Rhodopseudomonas_palustris_strain_PS3_03520	Rhodopseudomonas_palustris_strain_R1_04023	Rhodopseudomonas_palustris_strain_XCP_00157	Rhodopseudomonas_palustris_strain_YSC3_03531	Rhodopseudomonas_pentothenatexigens_strain_JA575_00520	Rhodopseudomonas_pseudopalustris_strain_DSM_123_01403	Rhodopseudomonas_rhenobacensis_strain_DSM_12706_01010	Rhodopseudomonas_sp._AAP120_02560	Rhodopseudomonas_sp._B29_02375	Rhodopseudomonas_sp._BR0G17_05064	Rhodopseudomonas_sp._BR0M22_00249	Rhodopseudomonas_sp._Cfx3-05_03086	Rhodopseudomonas_sp._SK50-23_02627	Rhodopseudomonas_sp._WA056_04096
folE		GTP cyclohydrolase 1	31	31	1	304	28693				680	722	691	AzulComplete_04175	RhodoBisA53_02387	RhodoBisB18_03170	RhodoBisB5_03297	Rhodopseudomonas_faecalis_strain_JCM_11668_00092	Rhodopseudomonas_palustris_CGA009_03501	Rhodopseudomonas_palustris_DX-1_03587	Rhodopseudomonas_palustris_HaA2_02205	Rhodopseudomonas_palustris_JSC-3b_01464	Rhodopseudomonas_palustris_TIE-1_03895	Rhodopseudomonas_palustris_isolate_NC_groundwater_1818_02858	Rhodopseudomonas_palustris_strain_2.1.18_02455	Rhodopseudomonas_palustris_strain_2.1.37_02867	Rhodopseudomonas_palustris_strain_42OL_01158	Rhodopseudomonas_palustris_strain_BAL398_04059	Rhodopseudomonas_palustris_strain_DSM_126_01531	Rhodopseudomonas_palustris_strain_GJ-22_02466	Rhodopseudomonas_palustris_strain_PS3_03464	Rhodopseudomonas_palustris_strain_R1_01027	Rhodopseudomonas_palustris_strain_XCP_00042	Rhodopseudomonas_palustris_strain_YSC3_03474	Rhodopseudomonas_pentothenatexigens_strain_JA575_00453	Rhodopseudomonas_pseudopalustris_strain_DSM_123_01347	Rhodopseudomonas_rhenobacensis_strain_DSM_12706_02544	Rhodopseudomonas_sp._AAP120_05078	Rhodopseudomonas_sp._B29_03427	Rhodopseudomonas_sp._BR0G17_00890	Rhodopseudomonas_sp._BR0M22_00307	Rhodopseudomonas_sp._Cfx3-05_04413	Rhodopseudomonas_sp._SK50-23_03883	Rhodopseudomonas_sp._WA056_03501
nadK		NAD kinase	31	31	1	304	25273				779	839	803	AzulComplete_04186	RhodoBisA53_02398	RhodoBisB18_03162	RhodoBisB5_03286	Rhodopseudomonas_faecalis_strain_JCM_11668_00102	Rhodopseudomonas_palustris_CGA009_03484	Rhodopseudomonas_palustris_DX-1_03573	Rhodopseudomonas_palustris_HaA2_02217	Rhodopseudomonas_palustris_JSC-3b_01454	Rhodopseudomonas_palustris_TIE-1_03879	Rhodopseudomonas_palustris_isolate_NC_groundwater_1818_02869	Rhodopseudomonas_palustris_strain_2.1.18_02045	Rhodopseudomonas_palustris_strain_2.1.37_02850	Rhodopseudomonas_palustris_strain_42OL_04229	Rhodopseudomonas_palustris_strain_BAL398_04249	Rhodopseudomonas_palustris_strain_DSM_126_01547	Rhodopseudomonas_palustris_strain_GJ-22_02452	Rhodopseudomonas_palustris_strain_PS3_03443	Rhodopseudomonas_palustris_strain_R1_01012	Rhodopseudomonas_palustris_strain_XCP_00024	Rhodopseudomonas_palustris_strain_YSC3_03459	Rhodopseudomonas_pentothenatexigens_strain_JA575_00436	Rhodopseudomonas_pseudopalustris_strain_DSM_123_01338	Rhodopseudomonas_rhenobacensis_strain_DSM_12706_02553	Rhodopseudomonas_sp._AAP120_05068	Rhodopseudomonas_sp._B29_02948	Rhodopseudomonas_sp._BR0G17_00874	Rhodopseudomonas_sp._BR0M22_00324	Rhodopseudomonas_sp._Cfx3-05_04405	Rhodopseudomonas_sp._SK50-23_03874	Rhodopseudomonas_sp._WA056_03487
group_1155		hypothetical protein	31	31	1	304	32613				932	944	935	AzulComplete_04357	RhodoBisA53_00959	RhodoBisB18_00937	RhodoBisB5_01330	Rhodopseudomonas_faecalis_strain_JCM_11668_00753	Rhodopseudomonas_palustris_CGA009_01218	Rhodopseudomonas_palustris_DX-1_01703	Rhodopseudomonas_palustris_HaA2_01214	Rhodopseudomonas_palustris_JSC-3b_02451	Rhodopseudomonas_palustris_TIE-1_01394	Rhodopseudomonas_palustris_isolate_NC_groundwater_1818_00575	Rhodopseudomonas_palustris_strain_2.1.18_01079	Rhodopseudomonas_palustris_strain_2.1.37_01265	Rhodopseudomonas_palustris_strain_42OL_03116	Rhodopseudomonas_palustris_strain_BAL398_01972	Rhodopseudomonas_palustris_strain_DSM_126_01142	Rhodopseudomonas_palustris_strain_GJ-22_00444	Rhodopseudomonas_palustris_strain_PS3_01255	Rhodopseudomonas_palustris_strain_R1_03457	Rhodopseudomonas_palustris_strain_XCP_04352	Rhodopseudomonas_palustris_strain_YSC3_01227	Rhodopseudomonas_pentothenatexigens_strain_JA575_01662	Rhodopseudomonas_pseudopalustris_strain_DSM_123_02397	Rhodopseudomonas_rhenobacensis_strain_DSM_12706_03044	Rhodopseudomonas_sp._AAP120_03208	Rhodopseudomonas_sp._B29_00757	Rhodopseudomonas_sp._BR0G17_03876	Rhodopseudomonas_sp._BR0M22_03878	Rhodopseudomonas_sp._Cfx3-05_00665	Rhodopseudomonas_sp._SK50-23_01138	Rhodopseudomonas_sp._WA056_01079
rplY		50S ribosomal protein L25	31	31	1	304	23976				668	767	699	AzulComplete_04390	RhodoBisA53_01457	RhodoBisB18_01441	RhodoBisB5_04047	Rhodopseudomonas_faecalis_strain_JCM_11668_02939	Rhodopseudomonas_palustris_CGA009_04501	Rhodopseudomonas_palustris_DX-1_04099	Rhodopseudomonas_palustris_HaA2_04225	Rhodopseudomonas_palustris_JSC-3b_02107	Rhodopseudomonas_palustris_TIE-1_04866	Rhodopseudomonas_palustris_isolate_NC_groundwater_1818_03276	Rhodopseudomonas_palustris_strain_2.1.18_04106	Rhodopseudomonas_palustris_strain_2.1.37_02281	Rhodopseudomonas_palustris_strain_42OL_01377	Rhodopseudomonas_palustris_strain_BAL398_01760	Rhodopseudomonas_palustris_strain_DSM_126_04118	Rhodopseudomonas_palustris_strain_GJ-22_03400	Rhodopseudomonas_palustris_strain_PS3_04355	Rhodopseudomonas_palustris_strain_R1_02767	Rhodopseudomonas_palustris_strain_XCP_04667	Rhodopseudomonas_palustris_strain_YSC3_04389	Rhodopseudomonas_pentothenatexigens_strain_JA575_03486	Rhodopseudomonas_pseudopalustris_strain_DSM_123_04468	Rhodopseudomonas_rhenobacensis_strain_DSM_12706_02312	Rhodopseudomonas_sp._AAP120_04150	Rhodopseudomonas_sp._B29_00785	Rhodopseudomonas_sp._BR0G17_02925	Rhodopseudomonas_sp._BR0M22_04619	Rhodopseudomonas_sp._Cfx3-05_03566	Rhodopseudomonas_sp._SK50-23_04589	Rhodopseudomonas_sp._WA056_03949
thiG		Thiazole synthase	31	31	1	304	34025				743	875	787	AzulComplete_04434	RhodoBisA53_02100	RhodoBisB18_02197	RhodoBisB5_03480	Rhodopseudomonas_faecalis_strain_JCM_11668_03683	Rhodopseudomonas_palustris_CGA009_03699	Rhodopseudomonas_palustris_DX-1_04051	Rhodopseudomonas_palustris_HaA2_01976	Rhodopseudomonas_palustris_JSC-3b_01677	Rhodopseudomonas_palustris_TIE-1_04121	Rhodopseudomonas_palustris_isolate_NC_groundwater_1818_00126	Rhodopseudomonas_palustris_strain_2.1.18_04992	Rhodopseudomonas_palustris_strain_2.1.37_04181	Rhodopseudomonas_palustris_strain_42OL_02208	Rhodopseudomonas_palustris_strain_BAL398_05615	Rhodopseudomonas_palustris_strain_DSM_126_03007	Rhodopseudomonas_palustris_strain_GJ-22_02670	Rhodopseudomonas_palustris_strain_PS3_03643	Rhodopseudomonas_palustris_strain_R1_02074	Rhodopseudomonas_palustris_strain_XCP_04586	Rhodopseudomonas_palustris_strain_YSC3_03664	Rhodopseudomonas_pentothenatexigens_strain_JA575_03784	Rhodopseudomonas_pseudopalustris_strain_DSM_123_01531	Rhodopseudomonas_rhenobacensis_strain_DSM_12706_02861	Rhodopseudomonas_sp._AAP120_02115	Rhodopseudomonas_sp._B29_04563	Rhodopseudomonas_sp._BR0G17_01895	Rhodopseudomonas_sp._BR0M22_02956	Rhodopseudomonas_sp._Cfx3-05_03200	Rhodopseudomonas_sp._SK50-23_01851	Rhodopseudomonas_sp._WA056_01273
group_116		hypothetical protein	31	31	1	304	3755				626	932	740	AzulComplete_00342	RhodoBisA53_01598	RhodoBisB18_01565	RhodoBisB5_01744	Rhodopseudomonas_faecalis_strain_JCM_11668_03364	Rhodopseudomonas_palustris_CGA009_04006	Rhodopseudomonas_palustris_DX-1_01576	Rhodopseudomonas_palustris_HaA2_03815	Rhodopseudomonas_palustris_JSC-3b_02007	Rhodopseudomonas_palustris_TIE-1_04421	Rhodopseudomonas_palustris_isolate_NC_groundwater_1818_00758	Rhodopseudomonas_palustris_strain_2.1.18_03947	Rhodopseudomonas_palustris_strain_2.1.37_02329	Rhodopseudomonas_palustris_strain_42OL_03205	Rhodopseudomonas_palustris_strain_BAL398_03495	Rhodopseudomonas_palustris_strain_DSM_126_04710	Rhodopseudomonas_palustris_strain_GJ-22_02954	Rhodopseudomonas_palustris_strain_PS3_03927	Rhodopseudomonas_palustris_strain_R1_02665	Rhodopseudomonas_palustris_strain_XCP_04840	Rhodopseudomonas_palustris_strain_YSC3_03950	Rhodopseudomonas_pentothenatexigens_strain_JA575_02902	Rhodopseudomonas_pseudopalustris_strain_DSM_123_02936	Rhodopseudomonas_rhenobacensis_strain_DSM_12706_04143	Rhodopseudomonas_sp._AAP120_04230	Rhodopseudomonas_sp._B29_05114	Rhodopseudomonas_sp._BR0G17_02866	Rhodopseudomonas_sp._BR0M22_02784	Rhodopseudomonas_sp._Cfx3-05_00217	Rhodopseudomonas_sp._SK50-23_04249	Rhodopseudomonas_sp._WA056_00346
yejE		Inner membrane ABC transporter permease protein YejE	31	31	1	304	31412				1178	1178	1178	AzulComplete_04555	RhodoBisA53_03825	RhodoBisB18_03795	RhodoBisB5_03580	Rhodopseudomonas_faecalis_strain_JCM_11668_02784	Rhodopseudomonas_palustris_CGA009_03818	Rhodopseudomonas_palustris_DX-1_02551	Rhodopseudomonas_palustris_HaA2_01791	Rhodopseudomonas_palustris_JSC-3b_00422	Rhodopseudomonas_palustris_TIE-1_04239	Rhodopseudomonas_palustris_isolate_NC_groundwater_1818_01288	Rhodopseudomonas_palustris_strain_2.1.18_05110	Rhodopseudomonas_palustris_strain_2.1.37_04394	Rhodopseudomonas_palustris_strain_42OL_03410	Rhodopseudomonas_palustris_strain_BAL398_03136	Rhodopseudomonas_palustris_strain_DSM_126_03321	Rhodopseudomonas_palustris_strain_GJ-22_02783	Rhodopseudomonas_palustris_strain_PS3_03762	Rhodopseudomonas_palustris_strain_R1_03636	Rhodopseudomonas_palustris_strain_XCP_05147	Rhodopseudomonas_palustris_strain_YSC3_03777	Rhodopseudomonas_pentothenatexigens_strain_JA575_03274	Rhodopseudomonas_pseudopalustris_strain_DSM_123_01632	Rhodopseudomonas_rhenobacensis_strain_DSM_12706_02045	Rhodopseudomonas_sp._AAP120_02233	Rhodopseudomonas_sp._B29_03177	Rhodopseudomonas_sp._BR0G17_00189	Rhodopseudomonas_sp._BR0M22_02249	Rhodopseudomonas_sp._Cfx3-05_03325	Rhodopseudomonas_sp._SK50-23_04868	Rhodopseudomonas_sp._WA056_01679
metF		5,10-methylenetetrahydrofolate reductase	31	31	1	304	31382				884	947	890	AzulComplete_04567	RhodoBisA53_03833	RhodoBisB18_03803	RhodoBisB5_03588	Rhodopseudomonas_faecalis_strain_JCM_11668_02791	Rhodopseudomonas_palustris_CGA009_03830	Rhodopseudomonas_palustris_DX-1_02559	Rhodopseudomonas_palustris_HaA2_01782	Rhodopseudomonas_palustris_JSC-3b_00415	Rhodopseudomonas_palustris_TIE-1_04251	Rhodopseudomonas_palustris_isolate_NC_groundwater_1818_01280	Rhodopseudomonas_palustris_strain_2.1.18_05118	Rhodopseudomonas_palustris_strain_2.1.37_04382	Rhodopseudomonas_palustris_strain_42OL_03418	Rhodopseudomonas_palustris_strain_BAL398_03126	Rhodopseudomonas_palustris_strain_DSM_126_03333	Rhodopseudomonas_palustris_strain_GJ-22_02791	Rhodopseudomonas_palustris_strain_PS3_03770	Rhodopseudomonas_palustris_strain_R1_03648	Rhodopseudomonas_palustris_strain_XCP_05155	Rhodopseudomonas_palustris_strain_YSC3_03785	Rhodopseudomonas_pentothenatexigens_strain_JA575_04817	Rhodopseudomonas_pseudopalustris_strain_DSM_123_01640	Rhodopseudomonas_rhenobacensis_strain_DSM_12706_02037	Rhodopseudomonas_sp._AAP120_02221	Rhodopseudomonas_sp._B29_03185	Rhodopseudomonas_sp._BR0G17_00197	Rhodopseudomonas_sp._BR0M22_02241	Rhodopseudomonas_sp._Cfx3-05_03333	Rhodopseudomonas_sp._SK50-23_04877	Rhodopseudomonas_sp._WA056_02346
group_1168		hypothetical protein	31	31	1	304	29648				401	647	633	AzulComplete_04767	RhodoBisA53_03104	RhodoBisB18_03001	RhodoBisB5_02361	Rhodopseudomonas_faecalis_strain_JCM_11668_03305	Rhodopseudomonas_palustris_CGA009_02352	Rhodopseudomonas_palustris_DX-1_01182	Rhodopseudomonas_palustris_HaA2_03211	Rhodopseudomonas_palustris_JSC-3b_00760	Rhodopseudomonas_palustris_TIE-1_02530	Rhodopseudomonas_palustris_isolate_NC_groundwater_1818_02107	Rhodopseudomonas_palustris_strain_2.1.18_02963	Rhodopseudomonas_palustris_strain_2.1.37_03759	Rhodopseudomonas_palustris_strain_42OL_03168	Rhodopseudomonas_palustris_strain_BAL398_02836	Rhodopseudomonas_palustris_strain_DSM_126_02710	Rhodopseudomonas_palustris_strain_GJ-22_01400	Rhodopseudomonas_palustris_strain_PS3_02280	Rhodopseudomonas_palustris_strain_R1_03986	Rhodopseudomonas_palustris_strain_XCP_02237	Rhodopseudomonas_palustris_strain_YSC3_02282	Rhodopseudomonas_pentothenatexigens_strain_JA575_02528	Rhodopseudomonas_pseudopalustris_strain_DSM_123_03006	Rhodopseudomonas_rhenobacensis_strain_DSM_12706_02794	Rhodopseudomonas_sp._AAP120_03596	Rhodopseudomonas_sp._B29_01134	Rhodopseudomonas_sp._BR0G17_01006	Rhodopseudomonas_sp._BR0M22_03012	Rhodopseudomonas_sp._Cfx3-05_04313	Rhodopseudomonas_sp._SK50-23_02697	Rhodopseudomonas_sp._WA056_00623
rppH_1		RNA pyrophosphohydrolase	31	31	1	304	11925				503	1004	525	AzulComplete_04881	RhodoBisA53_00276	RhodoBisB18_00182	RhodoBisB5_00586	Rhodopseudomonas_faecalis_strain_JCM_11668_03189	Rhodopseudomonas_palustris_CGA009_00177	Rhodopseudomonas_palustris_DX-1_00590	Rhodopseudomonas_palustris_HaA2_00265	Rhodopseudomonas_palustris_JSC-3b_02848	Rhodopseudomonas_palustris_TIE-1_00169	Rhodopseudomonas_palustris_isolate_NC_groundwater_1818_03638	Rhodopseudomonas_palustris_strain_2.1.18_00500	Rhodopseudomonas_palustris_strain_2.1.37_01920	Rhodopseudomonas_palustris_strain_42OL_03569	Rhodopseudomonas_palustris_strain_BAL398_01741	Rhodopseudomonas_palustris_strain_DSM_126_02681	Rhodopseudomonas_palustris_strain_GJ-22_04094	Rhodopseudomonas_palustris_strain_PS3_00177	Rhodopseudomonas_palustris_strain_R1_02818	Rhodopseudomonas_palustris_strain_XCP_03134	Rhodopseudomonas_palustris_strain_YSC3_00179	Rhodopseudomonas_pentothenatexigens_strain_JA575_04178	Rhodopseudomonas_pseudopalustris_strain_DSM_123_03894	Rhodopseudomonas_rhenobacensis_strain_DSM_12706_00238	Rhodopseudomonas_sp._AAP120_04349	Rhodopseudomonas_sp._B29_01282	Rhodopseudomonas_sp._BR0G17_02749	Rhodopseudomonas_sp._BR0M22_01564	Rhodopseudomonas_sp._Cfx3-05_01408	Rhodopseudomonas_sp._SK50-23_00099	Rhodopseudomonas_sp._WA056_04582
trmD		tRNA (guanine-N(1)-)-methyltransferase	31	31	1	304	12071				551	758	737	AzulComplete_05185	RhodoBisA53_00332	RhodoBisB18_00238	RhodoBisB5_00528	Rhodopseudomonas_faecalis_strain_JCM_11668_02459	Rhodopseudomonas_palustris_CGA009_00251	Rhodopseudomonas_palustris_DX-1_04466	Rhodopseudomonas_palustris_HaA2_00359	Rhodopseudomonas_palustris_JSC-3b_02904	Rhodopseudomonas_palustris_TIE-1_00245	Rhodopseudomonas_palustris_isolate_NC_groundwater_1818_01856	Rhodopseudomonas_palustris_strain_2.1.18_04579	Rhodopseudomonas_palustris_strain_2.1.37_03226	Rhodopseudomonas_palustris_strain_42OL_04728	Rhodopseudomonas_palustris_strain_BAL398_01108	Rhodopseudomonas_palustris_strain_DSM_126_03112	Rhodopseudomonas_palustris_strain_GJ-22_04169	Rhodopseudomonas_palustris_strain_PS3_00251	Rhodopseudomonas_palustris_strain_R1_00404	Rhodopseudomonas_palustris_strain_XCP_03207	Rhodopseudomonas_palustris_strain_YSC3_00259	Rhodopseudomonas_pentothenatexigens_strain_JA575_04611	Rhodopseudomonas_pseudopalustris_strain_DSM_123_03836	Rhodopseudomonas_rhenobacensis_strain_DSM_12706_00293	Rhodopseudomonas_sp._AAP120_02435	Rhodopseudomonas_sp._B29_01293	Rhodopseudomonas_sp._BR0G17_00467	Rhodopseudomonas_sp._BR0M22_04354	Rhodopseudomonas_sp._Cfx3-05_01353	Rhodopseudomonas_sp._SK50-23_00360	Rhodopseudomonas_sp._WA056_03890
ybhL		Inner membrane protein YbhL	31	31	1	304	11995				470	815	785	AzulComplete_05214	RhodoBisA53_00308	RhodoBisB18_00214	RhodoBisB5_00550	Rhodopseudomonas_faecalis_strain_JCM_11668_02436	Rhodopseudomonas_palustris_CGA009_00204	Rhodopseudomonas_palustris_DX-1_00618	Rhodopseudomonas_palustris_HaA2_00292	Rhodopseudomonas_palustris_JSC-3b_02879	Rhodopseudomonas_palustris_TIE-1_00196	Rhodopseudomonas_palustris_isolate_NC_groundwater_1818_01813	Rhodopseudomonas_palustris_strain_2.1.18_04552	Rhodopseudomonas_palustris_strain_2.1.37_01947	Rhodopseudomonas_palustris_strain_42OL_03597	Rhodopseudomonas_palustris_strain_BAL398_00851	Rhodopseudomonas_palustris_strain_DSM_126_04953	Rhodopseudomonas_palustris_strain_GJ-22_04122	Rhodopseudomonas_palustris_strain_PS3_00204	Rhodopseudomonas_palustris_strain_R1_02791	Rhodopseudomonas_palustris_strain_XCP_03161	Rhodopseudomonas_palustris_strain_YSC3_00206	Rhodopseudomonas_pentothenatexigens_strain_JA575_03683	Rhodopseudomonas_pseudopalustris_strain_DSM_123_03858	Rhodopseudomonas_rhenobacensis_strain_DSM_12706_00269	Rhodopseudomonas_sp._AAP120_01539	Rhodopseudomonas_sp._B29_01344	Rhodopseudomonas_sp._BR0G17_04049	Rhodopseudomonas_sp._BR0M22_04486	Rhodopseudomonas_sp._Cfx3-05_01379	Rhodopseudomonas_sp._SK50-23_00076	Rhodopseudomonas_sp._WA056_00504
group_1189		hypothetical protein	31	31	1	304	11993				1316	2594	2532	AzulComplete_05215	RhodoBisA53_00307	RhodoBisB18_00213	RhodoBisB5_00551	Rhodopseudomonas_faecalis_strain_JCM_11668_02435	Rhodopseudomonas_palustris_CGA009_00203	Rhodopseudomonas_palustris_DX-1_00617	Rhodopseudomonas_palustris_HaA2_00291	Rhodopseudomonas_palustris_JSC-3b_02878	Rhodopseudomonas_palustris_TIE-1_00195	Rhodopseudomonas_palustris_isolate_NC_groundwater_1818_01812	Rhodopseudomonas_palustris_strain_2.1.18_04551	Rhodopseudomonas_palustris_strain_2.1.37_01946	Rhodopseudomonas_palustris_strain_42OL_03596	Rhodopseudomonas_palustris_strain_BAL398_00850	Rhodopseudomonas_palustris_strain_DSM_126_04954	Rhodopseudomonas_palustris_strain_GJ-22_04121	Rhodopseudomonas_palustris_strain_PS3_00203	Rhodopseudomonas_palustris_strain_R1_02792	Rhodopseudomonas_palustris_strain_XCP_03160	Rhodopseudomonas_palustris_strain_YSC3_00205	Rhodopseudomonas_pentothenatexigens_strain_JA575_03684	Rhodopseudomonas_pseudopalustris_strain_DSM_123_03859	Rhodopseudomonas_rhenobacensis_strain_DSM_12706_00268	Rhodopseudomonas_sp._AAP120_01540	Rhodopseudomonas_sp._B29_01345	Rhodopseudomonas_sp._BR0G17_04050	Rhodopseudomonas_sp._BR0M22_04485	Rhodopseudomonas_sp._Cfx3-05_01380	Rhodopseudomonas_sp._SK50-23_00077	Rhodopseudomonas_sp._WA056_00505
group_1190		putative ABC transporter ATP-binding protein	31	31	1	304	11991				713	761	741	AzulComplete_05216	RhodoBisA53_00306	RhodoBisB18_00212	RhodoBisB5_00552	Rhodopseudomonas_faecalis_strain_JCM_11668_02434	Rhodopseudomonas_palustris_CGA009_00202	Rhodopseudomonas_palustris_DX-1_00616	Rhodopseudomonas_palustris_HaA2_00290	Rhodopseudomonas_palustris_JSC-3b_02877	Rhodopseudomonas_palustris_TIE-1_00194	Rhodopseudomonas_palustris_isolate_NC_groundwater_1818_01811	Rhodopseudomonas_palustris_strain_2.1.18_04550	Rhodopseudomonas_palustris_strain_2.1.37_01945	Rhodopseudomonas_palustris_strain_42OL_03595	Rhodopseudomonas_palustris_strain_BAL398_00849	Rhodopseudomonas_palustris_strain_DSM_126_04955	Rhodopseudomonas_palustris_strain_GJ-22_04120	Rhodopseudomonas_palustris_strain_PS3_00202	Rhodopseudomonas_palustris_strain_R1_02793	Rhodopseudomonas_palustris_strain_XCP_03159	Rhodopseudomonas_palustris_strain_YSC3_00204	Rhodopseudomonas_pentothenatexigens_strain_JA575_03685	Rhodopseudomonas_pseudopalustris_strain_DSM_123_03860	Rhodopseudomonas_rhenobacensis_strain_DSM_12706_00267	Rhodopseudomonas_sp._AAP120_01541	Rhodopseudomonas_sp._B29_01346	Rhodopseudomonas_sp._BR0G17_04051	Rhodopseudomonas_sp._BR0M22_04484	Rhodopseudomonas_sp._Cfx3-05_01381	Rhodopseudomonas_sp._SK50-23_00079	Rhodopseudomonas_sp._WA056_00506
glpR		Glycerol-3-phosphate regulon repressor	31	31	1	304	32936				737	884	800	AzulComplete_05246	RhodoBisA53_01399	RhodoBisB18_01384	RhodoBisB5_04116	Rhodopseudomonas_faecalis_strain_JCM_11668_03030	Rhodopseudomonas_palustris_CGA009_04558	Rhodopseudomonas_palustris_DX-1_04784	Rhodopseudomonas_palustris_HaA2_04281	Rhodopseudomonas_palustris_JSC-3b_03152	Rhodopseudomonas_palustris_TIE-1_04922	Rhodopseudomonas_palustris_isolate_NC_groundwater_1818_04133	Rhodopseudomonas_palustris_strain_2.1.18_01193	Rhodopseudomonas_palustris_strain_2.1.37_00665	Rhodopseudomonas_palustris_strain_42OL_03535	Rhodopseudomonas_palustris_strain_BAL398_00273	Rhodopseudomonas_palustris_strain_DSM_126_04895	Rhodopseudomonas_palustris_strain_GJ-22_03456	Rhodopseudomonas_palustris_strain_PS3_04412	Rhodopseudomonas_palustris_strain_R1_04453	Rhodopseudomonas_palustris_strain_XCP_04612	Rhodopseudomonas_palustris_strain_YSC3_04449	Rhodopseudomonas_pentothenatexigens_strain_JA575_04427	Rhodopseudomonas_pseudopalustris_strain_DSM_123_04538	Rhodopseudomonas_rhenobacensis_strain_DSM_12706_04367	Rhodopseudomonas_sp._AAP120_02989	Rhodopseudomonas_sp._B29_03810	Rhodopseudomonas_sp._BR0G17_04066	Rhodopseudomonas_sp._BR0M22_02353	Rhodopseudomonas_sp._Cfx3-05_01643	Rhodopseudomonas_sp._SK50-23_01109	Rhodopseudomonas_sp._WA056_03052
ftsW		putative peptidoglycan glycosyltransferase FtsW	31	31	1	304	15275				101	1157	1083	AzulComplete_05291	RhodoBisA53_02136	RhodoBisB18_03370	RhodoBisB5_03445	Rhodopseudomonas_faecalis_strain_JCM_11668_03148	Rhodopseudomonas_palustris_CGA009_03655	Rhodopseudomonas_palustris_DX-1_04010	Rhodopseudomonas_palustris_HaA2_02012	Rhodopseudomonas_palustris_JSC-3b_01652	Rhodopseudomonas_palustris_TIE-1_04075	Rhodopseudomonas_palustris_isolate_NC_groundwater_1818_00092	Rhodopseudomonas_palustris_strain_2.1.18_04961	Rhodopseudomonas_palustris_strain_2.1.37_04662	Rhodopseudomonas_palustris_strain_42OL_00146	Rhodopseudomonas_palustris_strain_BAL398_04682	Rhodopseudomonas_palustris_strain_DSM_126_02963	Rhodopseudomonas_palustris_strain_GJ-22_02629	Rhodopseudomonas_palustris_strain_PS3_03608	Rhodopseudomonas_palustris_strain_R1_04114	Rhodopseudomonas_palustris_strain_XCP_04552	Rhodopseudomonas_palustris_strain_YSC3_03624	Rhodopseudomonas_pentothenatexigens_strain_JA575_03742	Rhodopseudomonas_pseudopalustris_strain_DSM_123_01496	Rhodopseudomonas_rhenobacensis_strain_DSM_12706_01880	Rhodopseudomonas_sp._AAP120_03762	Rhodopseudomonas_sp._B29_04434	Rhodopseudomonas_sp._BR0G17_04975	Rhodopseudomonas_sp._BR0M22_00761	Rhodopseudomonas_sp._Cfx3-05_03167	Rhodopseudomonas_sp._SK50-23_01879	Rhodopseudomonas_sp._WA056_01365
bamD		Outer membrane protein assembly factor BamD	31	31	1	304	14699				827	980	881	AzulComplete_05303	RhodoBisA53_02148	RhodoBisB18_03359	RhodoBisB5_03434	Rhodopseudomonas_faecalis_strain_JCM_11668_03136	Rhodopseudomonas_palustris_CGA009_03644	Rhodopseudomonas_palustris_DX-1_03998	Rhodopseudomonas_palustris_HaA2_02025	Rhodopseudomonas_palustris_JSC-3b_01640	Rhodopseudomonas_palustris_TIE-1_04064	Rhodopseudomonas_palustris_isolate_NC_groundwater_1818_00081	Rhodopseudomonas_palustris_strain_2.1.18_04949	Rhodopseudomonas_palustris_strain_2.1.37_04673	Rhodopseudomonas_palustris_strain_42OL_00134	Rhodopseudomonas_palustris_strain_BAL398_02433	Rhodopseudomonas_palustris_strain_DSM_126_02952	Rhodopseudomonas_palustris_strain_GJ-22_02617	Rhodopseudomonas_palustris_strain_PS3_03597	Rhodopseudomonas_palustris_strain_R1_04103	Rhodopseudomonas_palustris_strain_XCP_04540	Rhodopseudomonas_palustris_strain_YSC3_03612	Rhodopseudomonas_pentothenatexigens_strain_JA575_03730	Rhodopseudomonas_pseudopalustris_strain_DSM_123_01485	Rhodopseudomonas_rhenobacensis_strain_DSM_12706_01891	Rhodopseudomonas_sp._AAP120_03750	Rhodopseudomonas_sp._B29_04436	Rhodopseudomonas_sp._BR0G17_04987	Rhodopseudomonas_sp._BR0M22_00750	Rhodopseudomonas_sp._Cfx3-05_03157	Rhodopseudomonas_sp._SK50-23_01891	Rhodopseudomonas_sp._WA056_03531
group_1201		hypothetical protein	31	31	1	304	10499			Hypothetical protein with no hits to refseq/uniprot/clusters/cdd/tigrfams/pfam overlapping another protein with hits	2684	3806	3728	AzulComplete_05385	RhodoBisA53_02543	RhodoBisB18_02417	RhodoBisB5_02950	Rhodopseudomonas_faecalis_strain_JCM_11668_00166	Rhodopseudomonas_palustris_CGA009_03079	Rhodopseudomonas_palustris_DX-1_04737	Rhodopseudomonas_palustris_HaA2_02578	Rhodopseudomonas_palustris_JSC-3b_01388	Rhodopseudomonas_palustris_TIE-1_03345	Rhodopseudomonas_palustris_isolate_NC_groundwater_1818_03231	Rhodopseudomonas_palustris_strain_2.1.18_01817	Rhodopseudomonas_palustris_strain_2.1.37_00341	Rhodopseudomonas_palustris_strain_42OL_03527	Rhodopseudomonas_palustris_strain_BAL398_05122	Rhodopseudomonas_palustris_strain_DSM_126_00207	Rhodopseudomonas_palustris_strain_GJ-22_02052	Rhodopseudomonas_palustris_strain_PS3_03055	Rhodopseudomonas_palustris_strain_R1_03804	Rhodopseudomonas_palustris_strain_XCP_01798	Rhodopseudomonas_palustris_strain_YSC3_03048	Rhodopseudomonas_pentothenatexigens_strain_JA575_04895	Rhodopseudomonas_pseudopalustris_strain_DSM_123_00548	Rhodopseudomonas_rhenobacensis_strain_DSM_12706_01121	Rhodopseudomonas_sp._AAP120_05326	Rhodopseudomonas_sp._B29_00698	Rhodopseudomonas_sp._BR0G17_04421	Rhodopseudomonas_sp._BR0M22_01316	Rhodopseudomonas_sp._Cfx3-05_02176	Rhodopseudomonas_sp._SK50-23_02861	Rhodopseudomonas_sp._WA056_01249
nqo5		NADH-quinone oxidoreductase chain 5	31	31	1	304	10409				599	620	612	AzulComplete_05410	RhodoBisA53_02566	RhodoBisB18_02440	RhodoBisB5_02920	Rhodopseudomonas_faecalis_strain_JCM_11668_00185	Rhodopseudomonas_palustris_CGA009_03048	Rhodopseudomonas_palustris_DX-1_03346	Rhodopseudomonas_palustris_HaA2_02610	Rhodopseudomonas_palustris_JSC-3b_01365	Rhodopseudomonas_palustris_TIE-1_03315	Rhodopseudomonas_palustris_isolate_NC_groundwater_1818_00364	Rhodopseudomonas_palustris_strain_2.1.18_03143	Rhodopseudomonas_palustris_strain_2.1.37_00372	Rhodopseudomonas_palustris_strain_42OL_03634	Rhodopseudomonas_palustris_strain_BAL398_03316	Rhodopseudomonas_palustris_strain_DSM_126_00238	Rhodopseudomonas_palustris_strain_GJ-22_02022	Rhodopseudomonas_palustris_strain_PS3_03025	Rhodopseudomonas_palustris_strain_R1_02129	Rhodopseudomonas_palustris_strain_XCP_01767	Rhodopseudomonas_palustris_strain_YSC3_03018	Rhodopseudomonas_pentothenatexigens_strain_JA575_00030	Rhodopseudomonas_pseudopalustris_strain_DSM_123_00518	Rhodopseudomonas_rhenobacensis_strain_DSM_12706_01098	Rhodopseudomonas_sp._AAP120_05112	Rhodopseudomonas_sp._B29_02057	Rhodopseudomonas_sp._BR0G17_04454	Rhodopseudomonas_sp._BR0M22_01283	Rhodopseudomonas_sp._Cfx3-05_01960	Rhodopseudomonas_sp._SK50-23_03389	Rhodopseudomonas_sp._WA056_02070
mtgA_1		Biosynthetic peptidoglycan transglycosylase	31	31	1	304	3295				2216	2345	2268	AzulComplete_00623	RhodoBisA53_01911	RhodoBisB18_01813	RhodoBisB5_01981	Rhodopseudomonas_faecalis_strain_JCM_11668_00479	Rhodopseudomonas_palustris_CGA009_01922	Rhodopseudomonas_palustris_DX-1_04889	Rhodopseudomonas_palustris_HaA2_03559	Rhodopseudomonas_palustris_JSC-3b_01807	Rhodopseudomonas_palustris_TIE-1_02085	Rhodopseudomonas_palustris_isolate_NC_groundwater_1818_01210	Rhodopseudomonas_palustris_strain_2.1.18_00287	Rhodopseudomonas_palustris_strain_2.1.37_00155	Rhodopseudomonas_palustris_strain_42OL_00014	Rhodopseudomonas_palustris_strain_BAL398_02613	Rhodopseudomonas_palustris_strain_DSM_126_02126	Rhodopseudomonas_palustris_strain_GJ-22_01044	Rhodopseudomonas_palustris_strain_PS3_01866	Rhodopseudomonas_palustris_strain_R1_01759	Rhodopseudomonas_palustris_strain_XCP_00447	Rhodopseudomonas_palustris_strain_YSC3_01883	Rhodopseudomonas_pentothenatexigens_strain_JA575_01434	Rhodopseudomonas_pseudopalustris_strain_DSM_123_01113	Rhodopseudomonas_rhenobacensis_strain_DSM_12706_02507	Rhodopseudomonas_sp._AAP120_04608	Rhodopseudomonas_sp._B29_04882	Rhodopseudomonas_sp._BR0G17_03628	Rhodopseudomonas_sp._BR0M22_00145	Rhodopseudomonas_sp._Cfx3-05_02700	Rhodopseudomonas_sp._SK50-23_02216	Rhodopseudomonas_sp._WA056_01407
alaS		Alanine--tRNA ligase	31	31	1	304	3664				2663	2744	2673	AzulComplete_00365	RhodoBisA53_01622	RhodoBisB18_01597	RhodoBisB5_01763	Rhodopseudomonas_faecalis_strain_JCM_11668_03689	Rhodopseudomonas_palustris_CGA009_03979	Rhodopseudomonas_palustris_DX-1_01557	Rhodopseudomonas_palustris_HaA2_03794	Rhodopseudomonas_palustris_JSC-3b_01981	Rhodopseudomonas_palustris_TIE-1_04401	Rhodopseudomonas_palustris_isolate_NC_groundwater_1818_00780	Rhodopseudomonas_palustris_strain_2.1.18_03968	Rhodopseudomonas_palustris_strain_2.1.37_02302	Rhodopseudomonas_palustris_strain_42OL_03224	Rhodopseudomonas_palustris_strain_BAL398_02220	Rhodopseudomonas_palustris_strain_DSM_126_04690	Rhodopseudomonas_palustris_strain_GJ-22_02935	Rhodopseudomonas_palustris_strain_PS3_03909	Rhodopseudomonas_palustris_strain_R1_02645	Rhodopseudomonas_palustris_strain_XCP_04821	Rhodopseudomonas_palustris_strain_YSC3_03931	Rhodopseudomonas_pentothenatexigens_strain_JA575_02921	Rhodopseudomonas_pseudopalustris_strain_DSM_123_00893	Rhodopseudomonas_rhenobacensis_strain_DSM_12706_04123	Rhodopseudomonas_sp._AAP120_04253	Rhodopseudomonas_sp._B29_05095	Rhodopseudomonas_sp._BR0G17_02885	Rhodopseudomonas_sp._BR0M22_02801	Rhodopseudomonas_sp._Cfx3-05_00190	Rhodopseudomonas_sp._SK50-23_04152	Rhodopseudomonas_sp._WA056_02970
purL		Phosphoribosylformylglycinamidine synthase subunit PurL	31	31	1	304	34604				2210	2219	2210	AzulComplete_00398	RhodoBisA53_01638	RhodoBisB18_01616	RhodoBisB5_01781	Rhodopseudomonas_faecalis_strain_JCM_11668_03664	Rhodopseudomonas_palustris_CGA009_01644	Rhodopseudomonas_palustris_DX-1_03504	Rhodopseudomonas_palustris_HaA2_03769	Rhodopseudomonas_palustris_JSC-3b_01967	Rhodopseudomonas_palustris_TIE-1_01799	Rhodopseudomonas_palustris_isolate_NC_groundwater_1818_00812	Rhodopseudomonas_palustris_strain_2.1.18_03991	Rhodopseudomonas_palustris_strain_2.1.37_01692	Rhodopseudomonas_palustris_strain_42OL_00727	Rhodopseudomonas_palustris_strain_BAL398_01953	Rhodopseudomonas_palustris_strain_DSM_126_02007	Rhodopseudomonas_palustris_strain_GJ-22_00781	Rhodopseudomonas_palustris_strain_PS3_01584	Rhodopseudomonas_palustris_strain_R1_01187	Rhodopseudomonas_palustris_strain_XCP_00705	Rhodopseudomonas_palustris_strain_YSC3_01592	Rhodopseudomonas_pentothenatexigens_strain_JA575_04404	Rhodopseudomonas_pseudopalustris_strain_DSM_123_00910	Rhodopseudomonas_rhenobacensis_strain_DSM_12706_04106	Rhodopseudomonas_sp._AAP120_04284	Rhodopseudomonas_sp._B29_05171	Rhodopseudomonas_sp._BR0G17_02819	Rhodopseudomonas_sp._BR0M22_03070	Rhodopseudomonas_sp._Cfx3-05_00156	Rhodopseudomonas_sp._SK50-23_04107	Rhodopseudomonas_sp._WA056_04263
braC_4		Leu/Ile/Val-binding protein	31	31	1	304	34198				1106	1121	1109	AzulComplete_00424	RhodoBisA53_01675	RhodoBisB18_01646	RhodoBisB5_01803	Rhodopseudomonas_faecalis_strain_JCM_11668_00349	Rhodopseudomonas_palustris_CGA009_03940	Rhodopseudomonas_palustris_DX-1_01527	Rhodopseudomonas_palustris_HaA2_03740	Rhodopseudomonas_palustris_JSC-3b_01943	Rhodopseudomonas_palustris_TIE-1_04364	Rhodopseudomonas_palustris_isolate_NC_groundwater_1818_04364	Rhodopseudomonas_palustris_strain_2.1.18_04796	Rhodopseudomonas_palustris_strain_2.1.37_04883	Rhodopseudomonas_palustris_strain_42OL_03608	Rhodopseudomonas_palustris_strain_BAL398_04667	Rhodopseudomonas_palustris_strain_DSM_126_03443	Rhodopseudomonas_palustris_strain_GJ-22_02902	Rhodopseudomonas_palustris_strain_PS3_03879	Rhodopseudomonas_palustris_strain_R1_04216	Rhodopseudomonas_palustris_strain_XCP_04788	Rhodopseudomonas_palustris_strain_YSC3_03898	Rhodopseudomonas_pentothenatexigens_strain_JA575_02953	Rhodopseudomonas_pseudopalustris_strain_DSM_123_00935	Rhodopseudomonas_rhenobacensis_strain_DSM_12706_03323	Rhodopseudomonas_sp._AAP120_04309	Rhodopseudomonas_sp._B29_01154	Rhodopseudomonas_sp._BR0G17_04110	Rhodopseudomonas_sp._BR0M22_04668	Rhodopseudomonas_sp._Cfx3-05_00128	Rhodopseudomonas_sp._SK50-23_04076	Rhodopseudomonas_sp._WA056_00470
group_1270		hypothetical protein	31	31	1	304	26567				977	986	984	AzulComplete_00494	RhodoBisA53_01723	RhodoBisB18_01690	RhodoBisB5_01876	Rhodopseudomonas_faecalis_strain_JCM_11668_00391	Rhodopseudomonas_palustris_CGA009_01801	Rhodopseudomonas_palustris_DX-1_04182	Rhodopseudomonas_palustris_HaA2_03673	Rhodopseudomonas_palustris_JSC-3b_01898	Rhodopseudomonas_palustris_TIE-1_01961	Rhodopseudomonas_palustris_isolate_NC_groundwater_1818_00516	Rhodopseudomonas_palustris_strain_2.1.18_03183	Rhodopseudomonas_palustris_strain_2.1.37_00863	Rhodopseudomonas_palustris_strain_42OL_04449	Rhodopseudomonas_palustris_strain_BAL398_01771	Rhodopseudomonas_palustris_strain_DSM_126_04612	Rhodopseudomonas_palustris_strain_GJ-22_00926	Rhodopseudomonas_palustris_strain_PS3_01741	Rhodopseudomonas_palustris_strain_R1_01639	Rhodopseudomonas_palustris_strain_XCP_00594	Rhodopseudomonas_palustris_strain_YSC3_01760	Rhodopseudomonas_pentothenatexigens_strain_JA575_03395	Rhodopseudomonas_pseudopalustris_strain_DSM_123_01008	Rhodopseudomonas_rhenobacensis_strain_DSM_12706_03284	Rhodopseudomonas_sp._AAP120_03439	Rhodopseudomonas_sp._B29_00364	Rhodopseudomonas_sp._BR0G17_01690	Rhodopseudomonas_sp._BR0M22_03280	Rhodopseudomonas_sp._Cfx3-05_00038	Rhodopseudomonas_sp._SK50-23_01205	Rhodopseudomonas_sp._WA056_03159
dapE_3		Succinyl-diaminopimelate desuccinylase	31	31	1	304	3236				1394	1409	1405	AzulComplete_00598	RhodoBisA53_01890	RhodoBisB18_01795	RhodoBisB5_01964	Rhodopseudomonas_faecalis_strain_JCM_11668_00465	Rhodopseudomonas_palustris_CGA009_01897	Rhodopseudomonas_palustris_DX-1_04335	Rhodopseudomonas_palustris_HaA2_03582	Rhodopseudomonas_palustris_JSC-3b_01821	Rhodopseudomonas_palustris_TIE-1_02060	Rhodopseudomonas_palustris_isolate_NC_groundwater_1818_01233	Rhodopseudomonas_palustris_strain_2.1.18_00265	Rhodopseudomonas_palustris_strain_2.1.37_00130	Rhodopseudomonas_palustris_strain_42OL_04657	Rhodopseudomonas_palustris_strain_BAL398_04477	Rhodopseudomonas_palustris_strain_DSM_126_02101	Rhodopseudomonas_palustris_strain_GJ-22_01017	Rhodopseudomonas_palustris_strain_PS3_01840	Rhodopseudomonas_palustris_strain_R1_01733	Rhodopseudomonas_palustris_strain_XCP_00475	Rhodopseudomonas_palustris_strain_YSC3_01857	Rhodopseudomonas_pentothenatexigens_strain_JA575_01408	Rhodopseudomonas_pseudopalustris_strain_DSM_123_01096	Rhodopseudomonas_rhenobacensis_strain_DSM_12706_02490	Rhodopseudomonas_sp._AAP120_04636	Rhodopseudomonas_sp._B29_04735	Rhodopseudomonas_sp._BR0G17_01910	Rhodopseudomonas_sp._BR0M22_00119	Rhodopseudomonas_sp._Cfx3-05_02719	Rhodopseudomonas_sp._SK50-23_02189	Rhodopseudomonas_sp._WA056_02538
ros		Transcriptional regulatory protein ros	31	31	1	304	3252				413	419	416	AzulComplete_00607	RhodoBisA53_01897	RhodoBisB18_01800	RhodoBisB5_01967	Rhodopseudomonas_faecalis_strain_JCM_11668_00467	Rhodopseudomonas_palustris_CGA009_01906	Rhodopseudomonas_palustris_DX-1_04873	Rhodopseudomonas_palustris_HaA2_03573	Rhodopseudomonas_palustris_JSC-3b_01819	Rhodopseudomonas_palustris_TIE-1_02069	Rhodopseudomonas_palustris_isolate_NC_groundwater_1818_01224	Rhodopseudomonas_palustris_strain_2.1.18_00273	Rhodopseudomonas_palustris_strain_2.1.37_00139	Rhodopseudomonas_palustris_strain_42OL_00030	Rhodopseudomonas_palustris_strain_BAL398_02598	Rhodopseudomonas_palustris_strain_DSM_126_02110	Rhodopseudomonas_palustris_strain_GJ-22_01028	Rhodopseudomonas_palustris_strain_PS3_01849	Rhodopseudomonas_palustris_strain_R1_01743	Rhodopseudomonas_palustris_strain_XCP_00466	Rhodopseudomonas_palustris_strain_YSC3_01866	Rhodopseudomonas_pentothenatexigens_strain_JA575_01418	Rhodopseudomonas_pseudopalustris_strain_DSM_123_01099	Rhodopseudomonas_rhenobacensis_strain_DSM_12706_02494	Rhodopseudomonas_sp._AAP120_04627	Rhodopseudomonas_sp._B29_04744	Rhodopseudomonas_sp._BR0G17_01901	Rhodopseudomonas_sp._BR0M22_00129	Rhodopseudomonas_sp._Cfx3-05_02715	Rhodopseudomonas_sp._SK50-23_02198	Rhodopseudomonas_sp._WA056_01391
psd		Phosphatidylserine decarboxylase proenzyme	31	31	1	304	19912				698	701	698	AzulComplete_00791	RhodoBisA53_02039	RhodoBisB18_02128	RhodoBisB5_02100	Rhodopseudomonas_faecalis_strain_JCM_11668_00651	Rhodopseudomonas_palustris_CGA009_02064	Rhodopseudomonas_palustris_DX-1_03133	Rhodopseudomonas_palustris_HaA2_03421	Rhodopseudomonas_palustris_JSC-3b_01721	Rhodopseudomonas_palustris_TIE-1_02233	Rhodopseudomonas_palustris_isolate_NC_groundwater_1818_01916	Rhodopseudomonas_palustris_strain_2.1.18_01360	Rhodopseudomonas_palustris_strain_2.1.37_03470	Rhodopseudomonas_palustris_strain_42OL_01003	Rhodopseudomonas_palustris_strain_BAL398_00466	Rhodopseudomonas_palustris_strain_DSM_126_04751	Rhodopseudomonas_palustris_strain_GJ-22_01202	Rhodopseudomonas_palustris_strain_PS3_02014	Rhodopseudomonas_palustris_strain_R1_00719	Rhodopseudomonas_palustris_strain_XCP_01394	Rhodopseudomonas_palustris_strain_YSC3_02026	Rhodopseudomonas_pentothenatexigens_strain_JA575_02365	Rhodopseudomonas_pseudopalustris_strain_DSM_123_01234	Rhodopseudomonas_rhenobacensis_strain_DSM_12706_03788	Rhodopseudomonas_sp._AAP120_05453	Rhodopseudomonas_sp._B29_02439	Rhodopseudomonas_sp._BR0G17_04174	Rhodopseudomonas_sp._BR0M22_02480	Rhodopseudomonas_sp._Cfx3-05_02560	Rhodopseudomonas_sp._SK50-23_02355	Rhodopseudomonas_sp._WA056_02251
yfcG_1		Disulfide-bond oxidoreductase YfcG	31	31	1	304	12674				668	719	713	AzulComplete_00994	RhodoBisA53_02339	RhodoBisB18_03209	RhodoBisB5_02276	Rhodopseudomonas_faecalis_strain_JCM_11668_00060	Rhodopseudomonas_palustris_CGA009_02246	Rhodopseudomonas_palustris_DX-1_01082	Rhodopseudomonas_palustris_HaA2_03258	Rhodopseudomonas_palustris_JSC-3b_01498	Rhodopseudomonas_palustris_TIE-1_02484	Rhodopseudomonas_palustris_isolate_NC_groundwater_1818_02200	Rhodopseudomonas_palustris_strain_2.1.18_00544	Rhodopseudomonas_palustris_strain_2.1.37_03653	Rhodopseudomonas_palustris_strain_42OL_02812	Rhodopseudomonas_palustris_strain_BAL398_04653	Rhodopseudomonas_palustris_strain_DSM_126_02752	Rhodopseudomonas_palustris_strain_GJ-22_01360	Rhodopseudomonas_palustris_strain_PS3_02232	Rhodopseudomonas_palustris_strain_R1_02274	Rhodopseudomonas_palustris_strain_XCP_01102	Rhodopseudomonas_palustris_strain_YSC3_02234	Rhodopseudomonas_pentothenatexigens_strain_JA575_02184	Rhodopseudomonas_pseudopalustris_strain_DSM_123_03123	Rhodopseudomonas_rhenobacensis_strain_DSM_12706_04547	Rhodopseudomonas_sp._AAP120_04458	Rhodopseudomonas_sp._B29_02458	Rhodopseudomonas_sp._BR0G17_00329	Rhodopseudomonas_sp._BR0M22_02962	Rhodopseudomonas_sp._Cfx3-05_04354	Rhodopseudomonas_sp._SK50-23_04005	Rhodopseudomonas_sp._WA056_00485
group_1294		hypothetical protein	31	31	1	304	12661				785	947	938	AzulComplete_00987	RhodoBisA53_02333	RhodoBisB18_03215	RhodoBisB5_02269	Rhodopseudomonas_faecalis_strain_JCM_11668_00055	Rhodopseudomonas_palustris_CGA009_02240	Rhodopseudomonas_palustris_DX-1_01076	Rhodopseudomonas_palustris_HaA2_03266	Rhodopseudomonas_palustris_JSC-3b_01503	Rhodopseudomonas_palustris_TIE-1_02478	Rhodopseudomonas_palustris_isolate_NC_groundwater_1818_02207	Rhodopseudomonas_palustris_strain_2.1.18_00550	Rhodopseudomonas_palustris_strain_2.1.37_03647	Rhodopseudomonas_palustris_strain_42OL_04110	Rhodopseudomonas_palustris_strain_BAL398_00886	Rhodopseudomonas_palustris_strain_DSM_126_02758	Rhodopseudomonas_palustris_strain_GJ-22_01354	Rhodopseudomonas_palustris_strain_PS3_02226	Rhodopseudomonas_palustris_strain_R1_02280	Rhodopseudomonas_palustris_strain_XCP_01108	Rhodopseudomonas_palustris_strain_YSC3_02228	Rhodopseudomonas_pentothenatexigens_strain_JA575_02191	Rhodopseudomonas_pseudopalustris_strain_DSM_123_03130	Rhodopseudomonas_rhenobacensis_strain_DSM_12706_03574	Rhodopseudomonas_sp._AAP120_02528	Rhodopseudomonas_sp._B29_02465	Rhodopseudomonas_sp._BR0G17_00335	Rhodopseudomonas_sp._BR0M22_00472	Rhodopseudomonas_sp._Cfx3-05_04362	Rhodopseudomonas_sp._SK50-23_04011	Rhodopseudomonas_sp._WA056_02573
gpt		Xanthine phosphoribosyltransferase	31	31	1	304	12667				506	536	520	AzulComplete_00991	RhodoBisA53_02336	RhodoBisB18_03212	RhodoBisB5_02273	Rhodopseudomonas_faecalis_strain_JCM_11668_00058	Rhodopseudomonas_palustris_CGA009_02243	Rhodopseudomonas_palustris_DX-1_01079	Rhodopseudomonas_palustris_HaA2_03262	Rhodopseudomonas_palustris_JSC-3b_01500	Rhodopseudomonas_palustris_TIE-1_02481	Rhodopseudomonas_palustris_isolate_NC_groundwater_1818_02203	Rhodopseudomonas_palustris_strain_2.1.18_00547	Rhodopseudomonas_palustris_strain_2.1.37_03650	Rhodopseudomonas_palustris_strain_42OL_02809	Rhodopseudomonas_palustris_strain_BAL398_00890	Rhodopseudomonas_palustris_strain_DSM_126_02755	Rhodopseudomonas_palustris_strain_GJ-22_01357	Rhodopseudomonas_palustris_strain_PS3_02229	Rhodopseudomonas_palustris_strain_R1_02277	Rhodopseudomonas_palustris_strain_XCP_01105	Rhodopseudomonas_palustris_strain_YSC3_02231	Rhodopseudomonas_pentothenatexigens_strain_JA575_02188	Rhodopseudomonas_pseudopalustris_strain_DSM_123_03126	Rhodopseudomonas_rhenobacensis_strain_DSM_12706_03571	Rhodopseudomonas_sp._AAP120_02524	Rhodopseudomonas_sp._B29_02469	Rhodopseudomonas_sp._BR0G17_00332	Rhodopseudomonas_sp._BR0M22_02959	Rhodopseudomonas_sp._Cfx3-05_04359	Rhodopseudomonas_sp._SK50-23_04008	Rhodopseudomonas_sp._WA056_00488
mrcA		Penicillin-binding protein 1A	31	31	1	304	6399				233	2513	2423	AzulComplete_01178	RhodoBisA53_03033	RhodoBisB18_02905	RhodoBisB5_02471	Rhodopseudomonas_faecalis_strain_JCM_11668_01390	Rhodopseudomonas_palustris_CGA009_02527	Rhodopseudomonas_palustris_DX-1_02725	Rhodopseudomonas_palustris_HaA2_03056	Rhodopseudomonas_palustris_JSC-3b_00882	Rhodopseudomonas_palustris_TIE-1_02737	Rhodopseudomonas_palustris_isolate_NC_groundwater_1818_02000	Rhodopseudomonas_palustris_strain_2.1.18_04162	Rhodopseudomonas_palustris_strain_2.1.37_03957	Rhodopseudomonas_palustris_strain_42OL_02374	Rhodopseudomonas_palustris_strain_BAL398_04766	Rhodopseudomonas_palustris_strain_DSM_126_03475	Rhodopseudomonas_palustris_strain_GJ-22_01575	Rhodopseudomonas_palustris_strain_PS3_02478	Rhodopseudomonas_palustris_strain_R1_01543	Rhodopseudomonas_palustris_strain_XCP_02425	Rhodopseudomonas_palustris_strain_YSC3_02505	Rhodopseudomonas_pentothenatexigens_strain_JA575_04554	Rhodopseudomonas_pseudopalustris_strain_DSM_123_00087	Rhodopseudomonas_rhenobacensis_strain_DSM_12706_00593	Rhodopseudomonas_sp._AAP120_03692	Rhodopseudomonas_sp._B29_00201	Rhodopseudomonas_sp._BR0G17_03587	Rhodopseudomonas_sp._BR0M22_04306	Rhodopseudomonas_sp._Cfx3-05_01743	Rhodopseudomonas_sp._SK50-23_02902	Rhodopseudomonas_sp._WA056_00410
iscA		Iron-binding protein IscA	31	31	1	304	6326				371	419	386	AzulComplete_01199	RhodoBisA53_03018	RhodoBisB18_02887	RhodoBisB5_02488	Rhodopseudomonas_faecalis_strain_JCM_11668_01376	Rhodopseudomonas_palustris_CGA009_02545	Rhodopseudomonas_palustris_DX-1_02742	Rhodopseudomonas_palustris_HaA2_03037	Rhodopseudomonas_palustris_JSC-3b_00896	Rhodopseudomonas_palustris_TIE-1_02755	Rhodopseudomonas_palustris_isolate_NC_groundwater_1818_01978	Rhodopseudomonas_palustris_strain_2.1.18_04144	Rhodopseudomonas_palustris_strain_2.1.37_03975	Rhodopseudomonas_palustris_strain_42OL_02391	Rhodopseudomonas_palustris_strain_BAL398_04004	Rhodopseudomonas_palustris_strain_DSM_126_03457	Rhodopseudomonas_palustris_strain_GJ-22_01592	Rhodopseudomonas_palustris_strain_PS3_02497	Rhodopseudomonas_palustris_strain_R1_01561	Rhodopseudomonas_palustris_strain_XCP_02446	Rhodopseudomonas_palustris_strain_YSC3_02523	Rhodopseudomonas_pentothenatexigens_strain_JA575_03609	Rhodopseudomonas_pseudopalustris_strain_DSM_123_00104	Rhodopseudomonas_rhenobacensis_strain_DSM_12706_00575	Rhodopseudomonas_sp._AAP120_05142	Rhodopseudomonas_sp._B29_00164	Rhodopseudomonas_sp._BR0G17_03972	Rhodopseudomonas_sp._BR0M22_04285	Rhodopseudomonas_sp._Cfx3-05_01763	Rhodopseudomonas_sp._SK50-23_02929	Rhodopseudomonas_sp._WA056_00427
glnQ_1		Glutamine transport ATP-binding protein GlnQ	31	31	1	304	7242				737	758	740	AzulComplete_01282	RhodoBisA53_02777	RhodoBisB18_02589	RhodoBisB5_02593	Rhodopseudomonas_faecalis_strain_JCM_11668_00320	Rhodopseudomonas_palustris_CGA009_02640	Rhodopseudomonas_palustris_DX-1_03723	Rhodopseudomonas_palustris_HaA2_02956	Rhodopseudomonas_palustris_JSC-3b_01246	Rhodopseudomonas_palustris_TIE-1_02847	Rhodopseudomonas_palustris_isolate_NC_groundwater_1818_03440	Rhodopseudomonas_palustris_strain_2.1.18_02122	Rhodopseudomonas_palustris_strain_2.1.37_04070	Rhodopseudomonas_palustris_strain_42OL_01370	Rhodopseudomonas_palustris_strain_BAL398_01828	Rhodopseudomonas_palustris_strain_DSM_126_03757	Rhodopseudomonas_palustris_strain_GJ-22_01670	Rhodopseudomonas_palustris_strain_PS3_02662	Rhodopseudomonas_palustris_strain_R1_01955	Rhodopseudomonas_palustris_strain_XCP_00257	Rhodopseudomonas_palustris_strain_YSC3_02631	Rhodopseudomonas_pentothenatexigens_strain_JA575_04027	Rhodopseudomonas_pseudopalustris_strain_DSM_123_04406	Rhodopseudomonas_rhenobacensis_strain_DSM_12706_02623	Rhodopseudomonas_sp._AAP120_03366	Rhodopseudomonas_sp._B29_01917	Rhodopseudomonas_sp._BR0G17_01504	Rhodopseudomonas_sp._BR0M22_02402	Rhodopseudomonas_sp._Cfx3-05_01842	Rhodopseudomonas_sp._SK50-23_03039	Rhodopseudomonas_sp._WA056_01907
valS		Valine--tRNA ligase	31	31	1	304	7305				263	2906	2743	AzulComplete_01302	RhodoBisA53_02798	RhodoBisB18_02610	RhodoBisB5_02612	Rhodopseudomonas_faecalis_strain_JCM_11668_02724	Rhodopseudomonas_palustris_CGA009_02663	Rhodopseudomonas_palustris_DX-1_03743	Rhodopseudomonas_palustris_HaA2_02936	Rhodopseudomonas_palustris_JSC-3b_01195	Rhodopseudomonas_palustris_TIE-1_02868	Rhodopseudomonas_palustris_isolate_NC_groundwater_1818_02732	Rhodopseudomonas_palustris_strain_2.1.18_02144	Rhodopseudomonas_palustris_strain_2.1.37_04093	Rhodopseudomonas_palustris_strain_42OL_04500	Rhodopseudomonas_palustris_strain_BAL398_04175	Rhodopseudomonas_palustris_strain_DSM_126_00629	Rhodopseudomonas_palustris_strain_GJ-22_01690	Rhodopseudomonas_palustris_strain_PS3_02680	Rhodopseudomonas_palustris_strain_R1_01935	Rhodopseudomonas_palustris_strain_XCP_00278	Rhodopseudomonas_palustris_strain_YSC3_02651	Rhodopseudomonas_pentothenatexigens_strain_JA575_04006	Rhodopseudomonas_pseudopalustris_strain_DSM_123_00209	Rhodopseudomonas_rhenobacensis_strain_DSM_12706_04193	Rhodopseudomonas_sp._AAP120_02861	Rhodopseudomonas_sp._B29_05138	Rhodopseudomonas_sp._BR0G17_01484	Rhodopseudomonas_sp._BR0M22_04658	Rhodopseudomonas_sp._Cfx3-05_01863	Rhodopseudomonas_sp._SK50-23_03061	Rhodopseudomonas_sp._WA056_03019
sasA_11		Adaptive-response sensory-kinase SasA	31	31	1	304	7320				983	2306	2241	AzulComplete_01312	RhodoBisA53_02807	RhodoBisB18_02619	RhodoBisB5_02624	Rhodopseudomonas_faecalis_strain_JCM_11668_02712	Rhodopseudomonas_palustris_CGA009_02674	Rhodopseudomonas_palustris_DX-1_03753	Rhodopseudomonas_palustris_HaA2_02925	Rhodopseudomonas_palustris_JSC-3b_01185	Rhodopseudomonas_palustris_TIE-1_02879	Rhodopseudomonas_palustris_isolate_NC_groundwater_1818_02720	Rhodopseudomonas_palustris_strain_2.1.18_01635	Rhodopseudomonas_palustris_strain_2.1.37_04104	Rhodopseudomonas_palustris_strain_42OL_01078	Rhodopseudomonas_palustris_strain_BAL398_04335	Rhodopseudomonas_palustris_strain_DSM_126_00618	Rhodopseudomonas_palustris_strain_GJ-22_01700	Rhodopseudomonas_palustris_strain_PS3_02691	Rhodopseudomonas_palustris_strain_R1_01924	Rhodopseudomonas_palustris_strain_XCP_00287	Rhodopseudomonas_palustris_strain_YSC3_02662	Rhodopseudomonas_pentothenatexigens_strain_JA575_04455	Rhodopseudomonas_pseudopalustris_strain_DSM_123_00221	Rhodopseudomonas_rhenobacensis_strain_DSM_12706_04202	Rhodopseudomonas_sp._AAP120_01902	Rhodopseudomonas_sp._B29_03049	Rhodopseudomonas_sp._BR0G17_01473	Rhodopseudomonas_sp._BR0M22_02226	Rhodopseudomonas_sp._Cfx3-05_01872	Rhodopseudomonas_sp._SK50-23_03070	Rhodopseudomonas_sp._WA056_03029
group_1320		hypothetical protein	31	31	1	304	28246				764	803	793	AzulComplete_01345	RhodoBisA53_02836	RhodoBisB18_02648	RhodoBisB5_02653	Rhodopseudomonas_faecalis_strain_JCM_11668_01169	Rhodopseudomonas_palustris_CGA009_02747	Rhodopseudomonas_palustris_DX-1_03785	Rhodopseudomonas_palustris_HaA2_02896	Rhodopseudomonas_palustris_JSC-3b_01157	Rhodopseudomonas_palustris_TIE-1_02952	Rhodopseudomonas_palustris_isolate_NC_groundwater_1818_02676	Rhodopseudomonas_palustris_strain_2.1.18_01541	Rhodopseudomonas_palustris_strain_2.1.37_04247	Rhodopseudomonas_palustris_strain_42OL_02564	Rhodopseudomonas_palustris_strain_BAL398_00409	Rhodopseudomonas_palustris_strain_DSM_126_00545	Rhodopseudomonas_palustris_strain_GJ-22_01732	Rhodopseudomonas_palustris_strain_PS3_02724	Rhodopseudomonas_palustris_strain_R1_04520	Rhodopseudomonas_palustris_strain_XCP_00344	Rhodopseudomonas_palustris_strain_YSC3_02719	Rhodopseudomonas_pentothenatexigens_strain_JA575_04484	Rhodopseudomonas_pseudopalustris_strain_DSM_123_00250	Rhodopseudomonas_rhenobacensis_strain_DSM_12706_00379	Rhodopseudomonas_sp._AAP120_04878	Rhodopseudomonas_sp._B29_02773	Rhodopseudomonas_sp._BR0G17_01439	Rhodopseudomonas_sp._BR0M22_03581	Rhodopseudomonas_sp._Cfx3-05_01900	Rhodopseudomonas_sp._SK50-23_03198	Rhodopseudomonas_sp._WA056_04401
acoA_1		Acetoin:2,6-dichlorophenolindophenol oxidoreductase subunit alpha	31	31	1	304	22840				809	1043	1027	AzulComplete_01411	RhodoBisA53_02658	RhodoBisB18_02528	RhodoBisB5_02845	Rhodopseudomonas_faecalis_strain_JCM_11668_00258	Rhodopseudomonas_palustris_CGA009_02961	Rhodopseudomonas_palustris_DX-1_03264	Rhodopseudomonas_palustris_HaA2_02813	Rhodopseudomonas_palustris_JSC-3b_01292	Rhodopseudomonas_palustris_TIE-1_03227	Rhodopseudomonas_palustris_isolate_NC_groundwater_1818_00276	Rhodopseudomonas_palustris_strain_2.1.18_01282	Rhodopseudomonas_palustris_strain_2.1.37_00459	Rhodopseudomonas_palustris_strain_42OL_04618	Rhodopseudomonas_palustris_strain_BAL398_01834	Rhodopseudomonas_palustris_strain_DSM_126_00329	Rhodopseudomonas_palustris_strain_GJ-22_01940	Rhodopseudomonas_palustris_strain_PS3_02936	Rhodopseudomonas_palustris_strain_R1_03285	Rhodopseudomonas_palustris_strain_XCP_01677	Rhodopseudomonas_palustris_strain_YSC3_02929	Rhodopseudomonas_pentothenatexigens_strain_JA575_00122	Rhodopseudomonas_pseudopalustris_strain_DSM_123_00443	Rhodopseudomonas_rhenobacensis_strain_DSM_12706_02563	Rhodopseudomonas_sp._AAP120_04813	Rhodopseudomonas_sp._B29_00077	Rhodopseudomonas_sp._BR0G17_01226	Rhodopseudomonas_sp._BR0M22_01775	Rhodopseudomonas_sp._Cfx3-05_02036	Rhodopseudomonas_sp._SK50-23_03298	Rhodopseudomonas_sp._WA056_02143
lpd		Dihydrolipoyl dehydrogenase	31	31	1	304	22830				1418	1430	1421	AzulComplete_01415	RhodoBisA53_02664	RhodoBisB18_02532	RhodoBisB5_02840	Rhodopseudomonas_faecalis_strain_JCM_11668_00262	Rhodopseudomonas_palustris_CGA009_02957	Rhodopseudomonas_palustris_DX-1_03260	Rhodopseudomonas_palustris_HaA2_02808	Rhodopseudomonas_palustris_JSC-3b_01288	Rhodopseudomonas_palustris_TIE-1_03223	Rhodopseudomonas_palustris_isolate_NC_groundwater_1818_00272	Rhodopseudomonas_palustris_strain_2.1.18_01286	Rhodopseudomonas_palustris_strain_2.1.37_00464	Rhodopseudomonas_palustris_strain_42OL_04614	Rhodopseudomonas_palustris_strain_BAL398_00022	Rhodopseudomonas_palustris_strain_DSM_126_00333	Rhodopseudomonas_palustris_strain_GJ-22_01936	Rhodopseudomonas_palustris_strain_PS3_02932	Rhodopseudomonas_palustris_strain_R1_03289	Rhodopseudomonas_palustris_strain_XCP_01673	Rhodopseudomonas_palustris_strain_YSC3_02925	Rhodopseudomonas_pentothenatexigens_strain_JA575_00126	Rhodopseudomonas_pseudopalustris_strain_DSM_123_00438	Rhodopseudomonas_rhenobacensis_strain_DSM_12706_02567	Rhodopseudomonas_sp._AAP120_04809	Rhodopseudomonas_sp._B29_00072	Rhodopseudomonas_sp._BR0G17_01230	Rhodopseudomonas_sp._BR0M22_01771	Rhodopseudomonas_sp._Cfx3-05_02041	Rhodopseudomonas_sp._SK50-23_03294	Rhodopseudomonas_sp._WA056_02147
scpA		Segregation and condensation protein A	31	31	1	304	22780				830	839	832	AzulComplete_01428	RhodoBisA53_02738	RhodoBisB18_02550	RhodoBisB5_02825	Rhodopseudomonas_faecalis_strain_JCM_11668_00272	Rhodopseudomonas_palustris_CGA009_02943	Rhodopseudomonas_palustris_DX-1_03247	Rhodopseudomonas_palustris_HaA2_02788	Rhodopseudomonas_palustris_JSC-3b_01277	Rhodopseudomonas_palustris_TIE-1_03209	Rhodopseudomonas_palustris_isolate_NC_groundwater_1818_00255	Rhodopseudomonas_palustris_strain_2.1.18_01302	Rhodopseudomonas_palustris_strain_2.1.37_00479	Rhodopseudomonas_palustris_strain_42OL_04601	Rhodopseudomonas_palustris_strain_BAL398_04745	Rhodopseudomonas_palustris_strain_DSM_126_00347	Rhodopseudomonas_palustris_strain_GJ-22_01923	Rhodopseudomonas_palustris_strain_PS3_02918	Rhodopseudomonas_palustris_strain_R1_03303	Rhodopseudomonas_palustris_strain_XCP_01662	Rhodopseudomonas_palustris_strain_YSC3_02911	Rhodopseudomonas_pentothenatexigens_strain_JA575_00139	Rhodopseudomonas_pseudopalustris_strain_DSM_123_00423	Rhodopseudomonas_rhenobacensis_strain_DSM_12706_02582	Rhodopseudomonas_sp._AAP120_04796	Rhodopseudomonas_sp._B29_03578	Rhodopseudomonas_sp._BR0G17_01245	Rhodopseudomonas_sp._BR0M22_01757	Rhodopseudomonas_sp._Cfx3-05_02055	Rhodopseudomonas_sp._SK50-23_03277	Rhodopseudomonas_sp._WA056_02163
surE		5'-nucleotidase SurE	31	31	1	304	22758				311	791	753	AzulComplete_01437	RhodoBisA53_02747	RhodoBisB18_02558	RhodoBisB5_02817	Rhodopseudomonas_faecalis_strain_JCM_11668_00280	Rhodopseudomonas_palustris_CGA009_02934	Rhodopseudomonas_palustris_DX-1_03238	Rhodopseudomonas_palustris_HaA2_02780	Rhodopseudomonas_palustris_JSC-3b_01269	Rhodopseudomonas_palustris_TIE-1_03199	Rhodopseudomonas_palustris_isolate_NC_groundwater_1818_00245	Rhodopseudomonas_palustris_strain_2.1.18_01310	Rhodopseudomonas_palustris_strain_2.1.37_00488	Rhodopseudomonas_palustris_strain_42OL_04593	Rhodopseudomonas_palustris_strain_BAL398_04736	Rhodopseudomonas_palustris_strain_DSM_126_00356	Rhodopseudomonas_palustris_strain_GJ-22_01914	Rhodopseudomonas_palustris_strain_PS3_02909	Rhodopseudomonas_palustris_strain_R1_03312	Rhodopseudomonas_palustris_strain_XCP_01655	Rhodopseudomonas_palustris_strain_YSC3_02902	Rhodopseudomonas_pentothenatexigens_strain_JA575_00147	Rhodopseudomonas_pseudopalustris_strain_DSM_123_00415	Rhodopseudomonas_rhenobacensis_strain_DSM_12706_02591	Rhodopseudomonas_sp._AAP120_02628	Rhodopseudomonas_sp._B29_03595	Rhodopseudomonas_sp._BR0G17_01254	Rhodopseudomonas_sp._BR0M22_01748	Rhodopseudomonas_sp._Cfx3-05_02063	Rhodopseudomonas_sp._SK50-23_03269	Rhodopseudomonas_sp._WA056_02172
pdtaR_1		putative transcriptional regulatory protein pdtaR	31	31	1	304	22753				368	518	377	AzulComplete_01439	RhodoBisA53_02748	RhodoBisB18_02559	RhodoBisB5_02816	Rhodopseudomonas_faecalis_strain_JCM_11668_00281	Rhodopseudomonas_palustris_CGA009_02932	Rhodopseudomonas_palustris_DX-1_03237	Rhodopseudomonas_palustris_HaA2_02779	Rhodopseudomonas_palustris_JSC-3b_01268	Rhodopseudomonas_palustris_TIE-1_03197	Rhodopseudomonas_palustris_isolate_NC_groundwater_1818_00244	Rhodopseudomonas_palustris_strain_2.1.18_01311	Rhodopseudomonas_palustris_strain_2.1.37_00490	Rhodopseudomonas_palustris_strain_42OL_04592	Rhodopseudomonas_palustris_strain_BAL398_04735	Rhodopseudomonas_palustris_strain_DSM_126_00358	Rhodopseudomonas_palustris_strain_GJ-22_01913	Rhodopseudomonas_palustris_strain_PS3_02907	Rhodopseudomonas_palustris_strain_R1_03314	Rhodopseudomonas_palustris_strain_XCP_01654	Rhodopseudomonas_palustris_strain_YSC3_02900	Rhodopseudomonas_pentothenatexigens_strain_JA575_00148	Rhodopseudomonas_pseudopalustris_strain_DSM_123_00414	Rhodopseudomonas_rhenobacensis_strain_DSM_12706_02592	Rhodopseudomonas_sp._AAP120_02630	Rhodopseudomonas_sp._B29_03594	Rhodopseudomonas_sp._BR0G17_01256	Rhodopseudomonas_sp._BR0M22_01746	Rhodopseudomonas_sp._Cfx3-05_02064	Rhodopseudomonas_sp._SK50-23_03268	Rhodopseudomonas_sp._WA056_02173
group_1332		hypothetical protein	31	31	1	304	16379				416	461	430	AzulComplete_01516	RhodoBisA53_02907	RhodoBisB18_02740	RhodoBisB5_02741	Rhodopseudomonas_faecalis_strain_JCM_11668_01280	Rhodopseudomonas_palustris_CGA009_02856	Rhodopseudomonas_palustris_DX-1_04831	Rhodopseudomonas_palustris_HaA2_02711	Rhodopseudomonas_palustris_JSC-3b_01052	Rhodopseudomonas_palustris_TIE-1_03121	Rhodopseudomonas_palustris_isolate_NC_groundwater_1818_00178	Rhodopseudomonas_palustris_strain_2.1.18_01888	Rhodopseudomonas_palustris_strain_2.1.37_00566	Rhodopseudomonas_palustris_strain_42OL_01804	Rhodopseudomonas_palustris_strain_BAL398_01004	Rhodopseudomonas_palustris_strain_DSM_126_00435	Rhodopseudomonas_palustris_strain_GJ-22_01840	Rhodopseudomonas_palustris_strain_PS3_02839	Rhodopseudomonas_palustris_strain_R1_02189	Rhodopseudomonas_palustris_strain_XCP_01583	Rhodopseudomonas_palustris_strain_YSC3_02807	Rhodopseudomonas_pentothenatexigens_strain_JA575_00206	Rhodopseudomonas_pseudopalustris_strain_DSM_123_00338	Rhodopseudomonas_rhenobacensis_strain_DSM_12706_00464	Rhodopseudomonas_sp._AAP120_04523	Rhodopseudomonas_sp._B29_00041	Rhodopseudomonas_sp._BR0G17_01322	Rhodopseudomonas_sp._BR0M22_01069	Rhodopseudomonas_sp._Cfx3-05_02121	Rhodopseudomonas_sp._SK50-23_03421	Rhodopseudomonas_sp._WA056_03982
plsX		Phosphate acyltransferase	31	31	1	304	2228				1028	1061	1055	AzulComplete_01612	RhodoBisA53_02875	RhodoBisB18_02718	RhodoBisB5_02719	Rhodopseudomonas_faecalis_strain_JCM_11668_01229	Rhodopseudomonas_palustris_CGA009_02829	Rhodopseudomonas_palustris_DX-1_04804	Rhodopseudomonas_palustris_HaA2_02689	Rhodopseudomonas_palustris_JSC-3b_01098	Rhodopseudomonas_palustris_TIE-1_03036	Rhodopseudomonas_palustris_isolate_NC_groundwater_1818_00155	Rhodopseudomonas_palustris_strain_2.1.18_01460	Rhodopseudomonas_palustris_strain_2.1.37_00593	Rhodopseudomonas_palustris_strain_42OL_00668	Rhodopseudomonas_palustris_strain_BAL398_02763	Rhodopseudomonas_palustris_strain_DSM_126_00462	Rhodopseudomonas_palustris_strain_GJ-22_01813	Rhodopseudomonas_palustris_strain_PS3_02809	Rhodopseudomonas_palustris_strain_R1_02162	Rhodopseudomonas_palustris_strain_XCP_01560	Rhodopseudomonas_palustris_strain_YSC3_02837	Rhodopseudomonas_pentothenatexigens_strain_JA575_00232	Rhodopseudomonas_pseudopalustris_strain_DSM_123_00316	Rhodopseudomonas_rhenobacensis_strain_DSM_12706_00443	Rhodopseudomonas_sp._AAP120_02053	Rhodopseudomonas_sp._B29_03280	Rhodopseudomonas_sp._BR0G17_01352	Rhodopseudomonas_sp._BR0M22_01099	Rhodopseudomonas_sp._Cfx3-05_02143	Rhodopseudomonas_sp._SK50-23_03442	Rhodopseudomonas_sp._WA056_02369
nusB		Transcription antitermination protein NusB	31	31	1	304	2800				398	539	513	AzulComplete_01624	RhodoBisA53_02863	RhodoBisB18_02705	RhodoBisB5_02710	Rhodopseudomonas_faecalis_strain_JCM_11668_01223	Rhodopseudomonas_palustris_CGA009_02818	Rhodopseudomonas_palustris_DX-1_03857	Rhodopseudomonas_palustris_HaA2_02678	Rhodopseudomonas_palustris_JSC-3b_01105	Rhodopseudomonas_palustris_TIE-1_03026	Rhodopseudomonas_palustris_isolate_NC_groundwater_1818_00141	Rhodopseudomonas_palustris_strain_2.1.18_01473	Rhodopseudomonas_palustris_strain_2.1.37_00604	Rhodopseudomonas_palustris_strain_42OL_01264	Rhodopseudomonas_palustris_strain_BAL398_02770	Rhodopseudomonas_palustris_strain_DSM_126_00473	Rhodopseudomonas_palustris_strain_GJ-22_01805	Rhodopseudomonas_palustris_strain_PS3_02799	Rhodopseudomonas_palustris_strain_R1_00537	Rhodopseudomonas_palustris_strain_XCP_01551	Rhodopseudomonas_palustris_strain_YSC3_02846	Rhodopseudomonas_pentothenatexigens_strain_JA575_00240	Rhodopseudomonas_pseudopalustris_strain_DSM_123_00307	Rhodopseudomonas_rhenobacensis_strain_DSM_12706_00433	Rhodopseudomonas_sp._AAP120_04718	Rhodopseudomonas_sp._B29_01964	Rhodopseudomonas_sp._BR0G17_01362	Rhodopseudomonas_sp._BR0M22_01113	Rhodopseudomonas_sp._Cfx3-05_02154	Rhodopseudomonas_sp._SK50-23_03453	Rhodopseudomonas_sp._WA056_02361
COQ5_2		2-methoxy-6-polyprenyl-1,4-benzoquinol methylase, mitochondrial	31	31	1	304	4157				572	686	656	AzulComplete_01690	RhodoBisA53_01486	RhodoBisB18_01470	RhodoBisB5_01658	Rhodopseudomonas_faecalis_strain_JCM_11668_02912	Rhodopseudomonas_palustris_CGA009_04108	Rhodopseudomonas_palustris_DX-1_02347	Rhodopseudomonas_palustris_HaA2_01640	Rhodopseudomonas_palustris_JSC-3b_02081	Rhodopseudomonas_palustris_TIE-1_04521	Rhodopseudomonas_palustris_isolate_NC_groundwater_1818_02763	Rhodopseudomonas_palustris_strain_2.1.18_03845	Rhodopseudomonas_palustris_strain_2.1.37_02431	Rhodopseudomonas_palustris_strain_42OL_01176	Rhodopseudomonas_palustris_strain_BAL398_05233	Rhodopseudomonas_palustris_strain_DSM_126_02334	Rhodopseudomonas_palustris_strain_GJ-22_03051	Rhodopseudomonas_palustris_strain_PS3_04023	Rhodopseudomonas_palustris_strain_R1_04464	Rhodopseudomonas_palustris_strain_XCP_04938	Rhodopseudomonas_palustris_strain_YSC3_04050	Rhodopseudomonas_pentothenatexigens_strain_JA575_01231	Rhodopseudomonas_pseudopalustris_strain_DSM_123_02847	Rhodopseudomonas_rhenobacensis_strain_DSM_12706_02283	Rhodopseudomonas_sp._AAP120_01629	Rhodopseudomonas_sp._B29_04161	Rhodopseudomonas_sp._BR0G17_00791	Rhodopseudomonas_sp._BR0M22_01838	Rhodopseudomonas_sp._Cfx3-05_00303	Rhodopseudomonas_sp._SK50-23_04335	Rhodopseudomonas_sp._WA056_00908
group_1365		hypothetical protein	31	31	1	304	1904				191	200	197	AzulComplete_02142	RhodoBisA53_00413	RhodoBisB18_00280	RhodoBisB5_00472	Rhodopseudomonas_faecalis_strain_JCM_11668_02273	Rhodopseudomonas_palustris_CGA009_00282	Rhodopseudomonas_palustris_DX-1_04503	Rhodopseudomonas_palustris_HaA2_00300	Rhodopseudomonas_palustris_JSC-3b_02980	Rhodopseudomonas_palustris_TIE-1_00274	Rhodopseudomonas_palustris_isolate_NC_groundwater_1818_01603	Rhodopseudomonas_palustris_strain_2.1.18_04371	Rhodopseudomonas_palustris_strain_2.1.37_03257	Rhodopseudomonas_palustris_strain_42OL_03268	Rhodopseudomonas_palustris_strain_BAL398_05214	Rhodopseudomonas_palustris_strain_DSM_126_03143	Rhodopseudomonas_palustris_strain_GJ-22_04206	Rhodopseudomonas_palustris_strain_PS3_00285	Rhodopseudomonas_palustris_strain_R1_00373	Rhodopseudomonas_palustris_strain_XCP_03247	Rhodopseudomonas_palustris_strain_YSC3_00291	Rhodopseudomonas_pentothenatexigens_strain_JA575_04193	Rhodopseudomonas_pseudopalustris_strain_DSM_123_04032	Rhodopseudomonas_rhenobacensis_strain_DSM_12706_00352	Rhodopseudomonas_sp._AAP120_04196	Rhodopseudomonas_sp._B29_00839	Rhodopseudomonas_sp._BR0G17_00501	Rhodopseudomonas_sp._BR0M22_04395	Rhodopseudomonas_sp._Cfx3-05_01437	Rhodopseudomonas_sp._SK50-23_00165	Rhodopseudomonas_sp._WA056_00292
tesB		Acyl-CoA thioesterase 2	31	31	1	304	1913				710	899	872	AzulComplete_02145	RhodoBisA53_00411	RhodoBisB18_00282	RhodoBisB5_00470	Rhodopseudomonas_faecalis_strain_JCM_11668_02276	Rhodopseudomonas_palustris_CGA009_00284	Rhodopseudomonas_palustris_DX-1_04505	Rhodopseudomonas_palustris_HaA2_00380	Rhodopseudomonas_palustris_JSC-3b_02978	Rhodopseudomonas_palustris_TIE-1_00276	Rhodopseudomonas_palustris_isolate_NC_groundwater_1818_01505	Rhodopseudomonas_palustris_strain_2.1.18_04374	Rhodopseudomonas_palustris_strain_2.1.37_03259	Rhodopseudomonas_palustris_strain_42OL_03270	Rhodopseudomonas_palustris_strain_BAL398_05703	Rhodopseudomonas_palustris_strain_DSM_126_03145	Rhodopseudomonas_palustris_strain_GJ-22_04208	Rhodopseudomonas_palustris_strain_PS3_00288	Rhodopseudomonas_palustris_strain_R1_00371	Rhodopseudomonas_palustris_strain_XCP_03250	Rhodopseudomonas_palustris_strain_YSC3_00294	Rhodopseudomonas_pentothenatexigens_strain_JA575_04196	Rhodopseudomonas_pseudopalustris_strain_DSM_123_04034	Rhodopseudomonas_rhenobacensis_strain_DSM_12706_00354	Rhodopseudomonas_sp._AAP120_04199	Rhodopseudomonas_sp._B29_00844	Rhodopseudomonas_sp._BR0G17_00504	Rhodopseudomonas_sp._BR0M22_04392	Rhodopseudomonas_sp._Cfx3-05_01439	Rhodopseudomonas_sp._SK50-23_00167	Rhodopseudomonas_sp._WA056_00290
gshB		Glutathione synthetase	31	31	1	304	1527				416	941	924	AzulComplete_02149	RhodoBisA53_00362	RhodoBisB18_00332	RhodoBisB5_00418	Rhodopseudomonas_faecalis_strain_JCM_11668_02486	Rhodopseudomonas_palustris_CGA009_00335	Rhodopseudomonas_palustris_DX-1_03892	Rhodopseudomonas_palustris_HaA2_00429	Rhodopseudomonas_palustris_JSC-3b_02932	Rhodopseudomonas_palustris_TIE-1_00328	Rhodopseudomonas_palustris_isolate_NC_groundwater_1818_01454	Rhodopseudomonas_palustris_strain_2.1.18_04689	Rhodopseudomonas_palustris_strain_2.1.37_03310	Rhodopseudomonas_palustris_strain_42OL_00654	Rhodopseudomonas_palustris_strain_BAL398_04427	Rhodopseudomonas_palustris_strain_DSM_126_03196	Rhodopseudomonas_palustris_strain_GJ-22_04257	Rhodopseudomonas_palustris_strain_PS3_00338	Rhodopseudomonas_palustris_strain_R1_00322	Rhodopseudomonas_palustris_strain_XCP_03299	Rhodopseudomonas_palustris_strain_YSC3_00346	Rhodopseudomonas_pentothenatexigens_strain_JA575_04889	Rhodopseudomonas_pseudopalustris_strain_DSM_123_04755	Rhodopseudomonas_rhenobacensis_strain_DSM_12706_03154	Rhodopseudomonas_sp._AAP120_04203	Rhodopseudomonas_sp._B29_01893	Rhodopseudomonas_sp._BR0G17_00554	Rhodopseudomonas_sp._BR0M22_00031	Rhodopseudomonas_sp._Cfx3-05_01489	Rhodopseudomonas_sp._SK50-23_00223	Rhodopseudomonas_sp._WA056_01869
hslU		ATP-dependent protease ATPase subunit HslU	31	31	1	304	1565				482	1331	1275	AzulComplete_02164	RhodoBisA53_00375	RhodoBisB18_00316	RhodoBisB5_00435	Rhodopseudomonas_faecalis_strain_JCM_11668_02307	Rhodopseudomonas_palustris_CGA009_00319	Rhodopseudomonas_palustris_DX-1_03876	Rhodopseudomonas_palustris_HaA2_00413	Rhodopseudomonas_palustris_JSC-3b_02947	Rhodopseudomonas_palustris_TIE-1_00312	Rhodopseudomonas_palustris_isolate_NC_groundwater_1818_01470	Rhodopseudomonas_palustris_strain_2.1.18_04704	Rhodopseudomonas_palustris_strain_2.1.37_03294	Rhodopseudomonas_palustris_strain_42OL_00384	Rhodopseudomonas_palustris_strain_BAL398_00177	Rhodopseudomonas_palustris_strain_DSM_126_03180	Rhodopseudomonas_palustris_strain_GJ-22_04241	Rhodopseudomonas_palustris_strain_PS3_00322	Rhodopseudomonas_palustris_strain_R1_00338	Rhodopseudomonas_palustris_strain_XCP_03284	Rhodopseudomonas_palustris_strain_YSC3_00330	Rhodopseudomonas_pentothenatexigens_strain_JA575_04230	Rhodopseudomonas_pseudopalustris_strain_DSM_123_04772	Rhodopseudomonas_rhenobacensis_strain_DSM_12706_03170	Rhodopseudomonas_sp._AAP120_03972	Rhodopseudomonas_sp._B29_01880	Rhodopseudomonas_sp._BR0G17_00538	Rhodopseudomonas_sp._BR0M22_03255	Rhodopseudomonas_sp._Cfx3-05_01474	Rhodopseudomonas_sp._SK50-23_00206	Rhodopseudomonas_sp._WA056_01854
crh		hypothetical protein	31	31	1	304	1391				275	341	329	AzulComplete_02224	RhodoBisA53_00841	RhodoBisB18_00611	RhodoBisB5_00387	Rhodopseudomonas_faecalis_strain_JCM_11668_00817	Rhodopseudomonas_palustris_CGA009_00369	Rhodopseudomonas_palustris_DX-1_03924	Rhodopseudomonas_palustris_HaA2_00478	Rhodopseudomonas_palustris_JSC-3b_02524	Rhodopseudomonas_palustris_TIE-1_00362	Rhodopseudomonas_palustris_isolate_NC_groundwater_1818_01872	Rhodopseudomonas_palustris_strain_2.1.18_04664	Rhodopseudomonas_palustris_strain_2.1.37_03344	Rhodopseudomonas_palustris_strain_42OL_00621	Rhodopseudomonas_palustris_strain_BAL398_02972	Rhodopseudomonas_palustris_strain_DSM_126_03230	Rhodopseudomonas_palustris_strain_GJ-22_04289	Rhodopseudomonas_palustris_strain_PS3_00371	Rhodopseudomonas_palustris_strain_R1_00289	Rhodopseudomonas_palustris_strain_XCP_03330	Rhodopseudomonas_palustris_strain_YSC3_00377	Rhodopseudomonas_pentothenatexigens_strain_JA575_03907	Rhodopseudomonas_pseudopalustris_strain_DSM_123_04725	Rhodopseudomonas_rhenobacensis_strain_DSM_12706_03739	Rhodopseudomonas_sp._AAP120_01114	Rhodopseudomonas_sp._B29_01881	Rhodopseudomonas_sp._BR0G17_03505	Rhodopseudomonas_sp._BR0M22_00623	Rhodopseudomonas_sp._Cfx3-05_01521	Rhodopseudomonas_sp._SK50-23_00928	Rhodopseudomonas_sp._WA056_01770
dapE_2		Succinyl-diaminopimelate desuccinylase	31	31	1	304	33205				251	1178	1130	AzulComplete_02622	RhodoBisA53_00663	RhodoBisB18_00833	RhodoBisB5_00077	Rhodopseudomonas_faecalis_strain_JCM_11668_03579	Rhodopseudomonas_palustris_CGA009_00648	Rhodopseudomonas_palustris_DX-1_00350	Rhodopseudomonas_palustris_HaA2_00690	Rhodopseudomonas_palustris_JSC-3b_02660	Rhodopseudomonas_palustris_TIE-1_00639	Rhodopseudomonas_palustris_isolate_NC_groundwater_1818_01088	Rhodopseudomonas_palustris_strain_2.1.18_03369	Rhodopseudomonas_palustris_strain_2.1.37_04725	Rhodopseudomonas_palustris_strain_42OL_03515	Rhodopseudomonas_palustris_strain_BAL398_05419	Rhodopseudomonas_palustris_strain_DSM_126_00860	Rhodopseudomonas_palustris_strain_GJ-22_03890	Rhodopseudomonas_palustris_strain_PS3_00642	Rhodopseudomonas_palustris_strain_R1_04720	Rhodopseudomonas_palustris_strain_XCP_03617	Rhodopseudomonas_palustris_strain_YSC3_00659	Rhodopseudomonas_pentothenatexigens_strain_JA575_00925	Rhodopseudomonas_pseudopalustris_strain_DSM_123_03578	Rhodopseudomonas_rhenobacensis_strain_DSM_12706_04348	Rhodopseudomonas_sp._AAP120_01729	Rhodopseudomonas_sp._B29_00503	Rhodopseudomonas_sp._BR0G17_02680	Rhodopseudomonas_sp._BR0M22_04030	Rhodopseudomonas_sp._Cfx3-05_01105	Rhodopseudomonas_sp._SK50-23_00968	Rhodopseudomonas_sp._WA056_02412
ybeZ		PhoH-like protein	31	31	1	304	14073				1046	1067	1056	AzulComplete_02369	RhodoBisA53_00207	RhodoBisB18_00486	RhodoBisB5_00246	Rhodopseudomonas_faecalis_strain_JCM_11668_02976	Rhodopseudomonas_palustris_CGA009_00467	Rhodopseudomonas_palustris_DX-1_00690	Rhodopseudomonas_palustris_HaA2_00604	Rhodopseudomonas_palustris_JSC-3b_02786	Rhodopseudomonas_palustris_TIE-1_00459	Rhodopseudomonas_palustris_isolate_NC_groundwater_1818_00425	Rhodopseudomonas_palustris_strain_2.1.18_04401	Rhodopseudomonas_palustris_strain_2.1.37_03442	Rhodopseudomonas_palustris_strain_42OL_01915	Rhodopseudomonas_palustris_strain_BAL398_03259	Rhodopseudomonas_palustris_strain_DSM_126_00680	Rhodopseudomonas_palustris_strain_GJ-22_04381	Rhodopseudomonas_palustris_strain_PS3_00465	Rhodopseudomonas_palustris_strain_R1_00189	Rhodopseudomonas_palustris_strain_XCP_03434	Rhodopseudomonas_palustris_strain_YSC3_00476	Rhodopseudomonas_pentothenatexigens_strain_JA575_03121	Rhodopseudomonas_pseudopalustris_strain_DSM_123_03742	Rhodopseudomonas_rhenobacensis_strain_DSM_12706_02371	Rhodopseudomonas_sp._AAP120_00583	Rhodopseudomonas_sp._B29_01006	Rhodopseudomonas_sp._BR0G17_01073	Rhodopseudomonas_sp._BR0M22_00687	Rhodopseudomonas_sp._Cfx3-05_01197	Rhodopseudomonas_sp._SK50-23_00050	Rhodopseudomonas_sp._WA056_03577
group_1390		Glycerate dehydrogenase	31	31	1	304	14121				935	1004	998	AzulComplete_02396	RhodoBisA53_00247	RhodoBisB18_00368	RhodoBisB5_00221	Rhodopseudomonas_faecalis_strain_JCM_11668_03210	Rhodopseudomonas_palustris_CGA009_00442	Rhodopseudomonas_palustris_DX-1_03937	Rhodopseudomonas_palustris_HaA2_00628	Rhodopseudomonas_palustris_JSC-3b_02825	Rhodopseudomonas_palustris_TIE-1_00434	Rhodopseudomonas_palustris_isolate_NC_groundwater_1818_04073	Rhodopseudomonas_palustris_strain_2.1.18_04426	Rhodopseudomonas_palustris_strain_2.1.37_03417	Rhodopseudomonas_palustris_strain_42OL_00100	Rhodopseudomonas_palustris_strain_BAL398_03660	Rhodopseudomonas_palustris_strain_DSM_126_00655	Rhodopseudomonas_palustris_strain_GJ-22_04302	Rhodopseudomonas_palustris_strain_PS3_00440	Rhodopseudomonas_palustris_strain_R1_00214	Rhodopseudomonas_palustris_strain_XCP_03410	Rhodopseudomonas_palustris_strain_YSC3_00449	Rhodopseudomonas_pentothenatexigens_strain_JA575_03137	Rhodopseudomonas_pseudopalustris_strain_DSM_123_03719	Rhodopseudomonas_rhenobacensis_strain_DSM_12706_02417	Rhodopseudomonas_sp._AAP120_01166	Rhodopseudomonas_sp._B29_04810	Rhodopseudomonas_sp._BR0G17_01049	Rhodopseudomonas_sp._BR0M22_00713	Rhodopseudomonas_sp._Cfx3-05_04150	Rhodopseudomonas_sp._SK50-23_00056	Rhodopseudomonas_sp._WA056_01174
accD		Acetyl-coenzyme A carboxylase carboxyl transferase subunit beta	31	31	1	304	14310				923	998	977	AzulComplete_02417	RhodoBisA53_00463	RhodoBisB18_00404	RhodoBisB5_00203	Rhodopseudomonas_faecalis_strain_JCM_11668_02221	Rhodopseudomonas_palustris_CGA009_00074	Rhodopseudomonas_palustris_DX-1_00791	Rhodopseudomonas_palustris_HaA2_00645	Rhodopseudomonas_palustris_JSC-3b_02997	Rhodopseudomonas_palustris_TIE-1_00076	Rhodopseudomonas_palustris_isolate_NC_groundwater_1818_04056	Rhodopseudomonas_palustris_strain_2.1.18_04445	Rhodopseudomonas_palustris_strain_2.1.37_01818	Rhodopseudomonas_palustris_strain_42OL_04279	Rhodopseudomonas_palustris_strain_BAL398_02335	Rhodopseudomonas_palustris_strain_DSM_126_02589	Rhodopseudomonas_palustris_strain_GJ-22_04478	Rhodopseudomonas_palustris_strain_PS3_00076	Rhodopseudomonas_palustris_strain_R1_02408	Rhodopseudomonas_palustris_strain_XCP_03009	Rhodopseudomonas_palustris_strain_YSC3_00077	Rhodopseudomonas_pentothenatexigens_strain_JA575_00604	Rhodopseudomonas_pseudopalustris_strain_DSM_123_03702	Rhodopseudomonas_rhenobacensis_strain_DSM_12706_04008	Rhodopseudomonas_sp._AAP120_05275	Rhodopseudomonas_sp._B29_04828	Rhodopseudomonas_sp._BR0G17_01182	Rhodopseudomonas_sp._BR0M22_01463	Rhodopseudomonas_sp._Cfx3-05_04132	Rhodopseudomonas_sp._SK50-23_00316	Rhodopseudomonas_sp._WA056_00232
group_1394		hypothetical protein	31	31	1	304	30688				182	284	264	AzulComplete_02447	RhodoBisA53_00440	RhodoBisB18_00425	RhodoBisB5_00184	Rhodopseudomonas_faecalis_strain_JCM_11668_02241	Rhodopseudomonas_palustris_CGA009_00055	Rhodopseudomonas_palustris_DX-1_00810	Rhodopseudomonas_palustris_HaA2_00665	Rhodopseudomonas_palustris_JSC-3b_03017	Rhodopseudomonas_palustris_TIE-1_00056	Rhodopseudomonas_palustris_isolate_NC_groundwater_1818_03900	Rhodopseudomonas_palustris_strain_2.1.18_04465	Rhodopseudomonas_palustris_strain_2.1.37_01799	Rhodopseudomonas_palustris_strain_42OL_04260	Rhodopseudomonas_palustris_strain_BAL398_04512	Rhodopseudomonas_palustris_strain_DSM_126_02570	Rhodopseudomonas_palustris_strain_GJ-22_04497	Rhodopseudomonas_palustris_strain_PS3_00058	Rhodopseudomonas_palustris_strain_R1_02389	Rhodopseudomonas_palustris_strain_XCP_02989	Rhodopseudomonas_palustris_strain_YSC3_00058	Rhodopseudomonas_pentothenatexigens_strain_JA575_00624	Rhodopseudomonas_pseudopalustris_strain_DSM_123_03683	Rhodopseudomonas_rhenobacensis_strain_DSM_12706_04032	Rhodopseudomonas_sp._AAP120_05303	Rhodopseudomonas_sp._B29_00128	Rhodopseudomonas_sp._BR0G17_01201	Rhodopseudomonas_sp._BR0M22_04840	Rhodopseudomonas_sp._Cfx3-05_04110	Rhodopseudomonas_sp._SK50-23_00293	Rhodopseudomonas_sp._WA056_00511
pheS		Phenylalanine--tRNA ligase alpha subunit	31	31	1	304	13679				1082	1238	1089	AzulComplete_02458	RhodoBisA53_00503	RhodoBisB18_00464	RhodoBisB5_00165	Rhodopseudomonas_faecalis_strain_JCM_11668_02415	Rhodopseudomonas_palustris_CGA009_00038	Rhodopseudomonas_palustris_DX-1_00828	Rhodopseudomonas_palustris_HaA2_00046	Rhodopseudomonas_palustris_JSC-3b_03066	Rhodopseudomonas_palustris_TIE-1_00038	Rhodopseudomonas_palustris_isolate_NC_groundwater_1818_01956	Rhodopseudomonas_palustris_strain_2.1.18_04483	Rhodopseudomonas_palustris_strain_2.1.37_01782	Rhodopseudomonas_palustris_strain_42OL_04243	Rhodopseudomonas_palustris_strain_BAL398_05635	Rhodopseudomonas_palustris_strain_DSM_126_02553	Rhodopseudomonas_palustris_strain_GJ-22_04515	Rhodopseudomonas_palustris_strain_PS3_00040	Rhodopseudomonas_palustris_strain_R1_02927	Rhodopseudomonas_palustris_strain_XCP_02967	Rhodopseudomonas_palustris_strain_YSC3_00040	Rhodopseudomonas_pentothenatexigens_strain_JA575_00644	Rhodopseudomonas_pseudopalustris_strain_DSM_123_03665	Rhodopseudomonas_rhenobacensis_strain_DSM_12706_03128	Rhodopseudomonas_sp._AAP120_03274	Rhodopseudomonas_sp._B29_02855	Rhodopseudomonas_sp._BR0G17_01801	Rhodopseudomonas_sp._BR0M22_04818	Rhodopseudomonas_sp._Cfx3-05_04091	Rhodopseudomonas_sp._SK50-23_00245	Rhodopseudomonas_sp._WA056_03359
dnaN		Beta sliding clamp	31	31	1	304	11686				518	1667	1116	AzulComplete_02784	RhodoBisA53_00003	RhodoBisB18_00003	RhodoBisB5_00002	Rhodopseudomonas_faecalis_strain_JCM_11668_03433	Rhodopseudomonas_palustris_CGA009_00002	Rhodopseudomonas_palustris_DX-1_00863	Rhodopseudomonas_palustris_HaA2_00003	Rhodopseudomonas_palustris_JSC-3b_03296	Rhodopseudomonas_palustris_TIE-1_00002	Rhodopseudomonas_palustris_isolate_NC_groundwater_1818_01765	Rhodopseudomonas_palustris_strain_2.1.18_00076	Rhodopseudomonas_palustris_strain_2.1.37_01746	Rhodopseudomonas_palustris_strain_42OL_03567	Rhodopseudomonas_palustris_strain_BAL398_04314	Rhodopseudomonas_palustris_strain_DSM_126_02516	Rhodopseudomonas_palustris_strain_GJ-22_04550	Rhodopseudomonas_palustris_strain_PS3_00002	Rhodopseudomonas_palustris_strain_R1_02964	Rhodopseudomonas_palustris_strain_XCP_02929	Rhodopseudomonas_palustris_strain_YSC3_00002	Rhodopseudomonas_pentothenatexigens_strain_JA575_00680	Rhodopseudomonas_pseudopalustris_strain_DSM_123_03531	Rhodopseudomonas_rhenobacensis_strain_DSM_12706_00084	Rhodopseudomonas_sp._AAP120_02476	Rhodopseudomonas_sp._B29_03971	Rhodopseudomonas_sp._BR0G17_01763	Rhodopseudomonas_sp._BR0M22_04773	Rhodopseudomonas_sp._Cfx3-05_01225	Rhodopseudomonas_sp._SK50-23_00002	Rhodopseudomonas_sp._WA056_01215
purH		Bifunctional purine biosynthesis protein PurH	31	31	1	304	13506				1589	1604	1592	AzulComplete_02820	RhodoBisA53_00026	RhodoBisB18_00025	RhodoBisB5_00744	Rhodopseudomonas_faecalis_strain_JCM_11668_03456	Rhodopseudomonas_palustris_CGA009_00029	Rhodopseudomonas_palustris_DX-1_00837	Rhodopseudomonas_palustris_HaA2_00083	Rhodopseudomonas_palustris_JSC-3b_03273	Rhodopseudomonas_palustris_TIE-1_00029	Rhodopseudomonas_palustris_isolate_NC_groundwater_1818_01736	Rhodopseudomonas_palustris_strain_2.1.18_03510	Rhodopseudomonas_palustris_strain_2.1.37_01773	Rhodopseudomonas_palustris_strain_42OL_04649	Rhodopseudomonas_palustris_strain_BAL398_03814	Rhodopseudomonas_palustris_strain_DSM_126_02544	Rhodopseudomonas_palustris_strain_GJ-22_04524	Rhodopseudomonas_palustris_strain_PS3_00030	Rhodopseudomonas_palustris_strain_R1_02936	Rhodopseudomonas_palustris_strain_XCP_02958	Rhodopseudomonas_palustris_strain_YSC3_00031	Rhodopseudomonas_pentothenatexigens_strain_JA575_00653	Rhodopseudomonas_pseudopalustris_strain_DSM_123_00835	Rhodopseudomonas_rhenobacensis_strain_DSM_12706_00107	Rhodopseudomonas_sp._AAP120_03529	Rhodopseudomonas_sp._B29_02290	Rhodopseudomonas_sp._BR0G17_01791	Rhodopseudomonas_sp._BR0M22_04808	Rhodopseudomonas_sp._Cfx3-05_01251	Rhodopseudomonas_sp._SK50-23_00147	Rhodopseudomonas_sp._WA056_03349
group_1413	adhT_2	2-haloacrylate reductase	31	31	1	304	13572				128	974	946	AzulComplete_02834	RhodoBisA53_00040	RhodoBisB18_00039	RhodoBisB5_00732	Rhodopseudomonas_faecalis_strain_JCM_11668_02579	Rhodopseudomonas_palustris_CGA009_00418	Rhodopseudomonas_palustris_DX-1_03959	Rhodopseudomonas_palustris_HaA2_00094	Rhodopseudomonas_palustris_JSC-3b_03259	Rhodopseudomonas_palustris_TIE-1_00410	Rhodopseudomonas_palustris_isolate_NC_groundwater_1818_01724	Rhodopseudomonas_palustris_strain_2.1.18_03498	Rhodopseudomonas_palustris_strain_2.1.37_03393	Rhodopseudomonas_palustris_strain_42OL_00122	Rhodopseudomonas_palustris_strain_BAL398_05641	Rhodopseudomonas_palustris_strain_DSM_126_00631	Rhodopseudomonas_palustris_strain_GJ-22_04324	Rhodopseudomonas_palustris_strain_PS3_00417	Rhodopseudomonas_palustris_strain_R1_00238	Rhodopseudomonas_palustris_strain_XCP_03387	Rhodopseudomonas_palustris_strain_YSC3_00425	Rhodopseudomonas_pentothenatexigens_strain_JA575_03639	Rhodopseudomonas_pseudopalustris_strain_DSM_123_00847	Rhodopseudomonas_rhenobacensis_strain_DSM_12706_00120	Rhodopseudomonas_sp._AAP120_04892	Rhodopseudomonas_sp._B29_01948	Rhodopseudomonas_sp._BR0G17_01026	Rhodopseudomonas_sp._BR0M22_00580	Rhodopseudomonas_sp._Cfx3-05_04085	Rhodopseudomonas_sp._SK50-23_00406	Rhodopseudomonas_sp._WA056_01196
ppa		Inorganic pyrophosphatase	31	31	1	304	13812				536	548	538	AzulComplete_02845	RhodoBisA53_00043	RhodoBisB18_00042	RhodoBisB5_00720	Rhodopseudomonas_faecalis_strain_JCM_11668_02581	Rhodopseudomonas_palustris_CGA009_00430	Rhodopseudomonas_palustris_DX-1_03948	Rhodopseudomonas_palustris_HaA2_00105	Rhodopseudomonas_palustris_JSC-3b_03257	Rhodopseudomonas_palustris_TIE-1_00422	Rhodopseudomonas_palustris_isolate_NC_groundwater_1818_04967	Rhodopseudomonas_palustris_strain_2.1.18_03487	Rhodopseudomonas_palustris_strain_2.1.37_03405	Rhodopseudomonas_palustris_strain_42OL_00111	Rhodopseudomonas_palustris_strain_BAL398_05258	Rhodopseudomonas_palustris_strain_DSM_126_00643	Rhodopseudomonas_palustris_strain_GJ-22_04313	Rhodopseudomonas_palustris_strain_PS3_00428	Rhodopseudomonas_palustris_strain_R1_00226	Rhodopseudomonas_palustris_strain_XCP_03398	Rhodopseudomonas_palustris_strain_YSC3_00436	Rhodopseudomonas_pentothenatexigens_strain_JA575_03650	Rhodopseudomonas_pseudopalustris_strain_DSM_123_00859	Rhodopseudomonas_rhenobacensis_strain_DSM_12706_00123	Rhodopseudomonas_sp._AAP120_04903	Rhodopseudomonas_sp._B29_01143	Rhodopseudomonas_sp._BR0G17_01037	Rhodopseudomonas_sp._BR0M22_00725	Rhodopseudomonas_sp._Cfx3-05_04076	Rhodopseudomonas_sp._SK50-23_00423	Rhodopseudomonas_sp._WA056_01185
frc_3		Formyl-CoA:oxalate CoA-transferase	31	31	1	304	34569				1094	1124	1099	AzulComplete_02986	RhodoBisA53_04370	RhodoBisB18_04334	RhodoBisB5_03745	Rhodopseudomonas_faecalis_strain_JCM_11668_03522	Rhodopseudomonas_palustris_CGA009_01658	Rhodopseudomonas_palustris_DX-1_04342	Rhodopseudomonas_palustris_HaA2_03998	Rhodopseudomonas_palustris_JSC-3b_03717	Rhodopseudomonas_palustris_TIE-1_01813	Rhodopseudomonas_palustris_isolate_NC_groundwater_1818_04692	Rhodopseudomonas_palustris_strain_2.1.18_00968	Rhodopseudomonas_palustris_strain_2.1.37_01706	Rhodopseudomonas_palustris_strain_42OL_01799	Rhodopseudomonas_palustris_strain_BAL398_02300	Rhodopseudomonas_palustris_strain_DSM_126_04258	Rhodopseudomonas_palustris_strain_GJ-22_00793	Rhodopseudomonas_palustris_strain_PS3_01597	Rhodopseudomonas_palustris_strain_R1_01173	Rhodopseudomonas_palustris_strain_XCP_00688	Rhodopseudomonas_palustris_strain_YSC3_01606	Rhodopseudomonas_pentothenatexigens_strain_JA575_04697	Rhodopseudomonas_pseudopalustris_strain_DSM_123_01760	Rhodopseudomonas_rhenobacensis_strain_DSM_12706_04399	Rhodopseudomonas_sp._AAP120_03419	Rhodopseudomonas_sp._B29_02083	Rhodopseudomonas_sp._BR0G17_02805	Rhodopseudomonas_sp._BR0M22_03135	Rhodopseudomonas_sp._Cfx3-05_04480	Rhodopseudomonas_sp._SK50-23_01650	Rhodopseudomonas_sp._WA056_00800
group_1422		hypothetical protein	31	31	1	304	21779				581	686	596	AzulComplete_03000	RhodoBisA53_04350	RhodoBisB18_04318	RhodoBisB5_03731	Rhodopseudomonas_faecalis_strain_JCM_11668_03533	Rhodopseudomonas_palustris_CGA009_01670	Rhodopseudomonas_palustris_DX-1_04355	Rhodopseudomonas_palustris_HaA2_03982	Rhodopseudomonas_palustris_JSC-3b_03728	Rhodopseudomonas_palustris_TIE-1_01825	Rhodopseudomonas_palustris_isolate_NC_groundwater_1818_04763	Rhodopseudomonas_palustris_strain_2.1.18_04070	Rhodopseudomonas_palustris_strain_2.1.37_01718	Rhodopseudomonas_palustris_strain_42OL_01103	Rhodopseudomonas_palustris_strain_BAL398_00949	Rhodopseudomonas_palustris_strain_DSM_126_04245	Rhodopseudomonas_palustris_strain_GJ-22_00807	Rhodopseudomonas_palustris_strain_PS3_01610	Rhodopseudomonas_palustris_strain_R1_00546	Rhodopseudomonas_palustris_strain_XCP_00675	Rhodopseudomonas_palustris_strain_YSC3_01621	Rhodopseudomonas_pentothenatexigens_strain_JA575_04684	Rhodopseudomonas_pseudopalustris_strain_DSM_123_01748	Rhodopseudomonas_rhenobacensis_strain_DSM_12706_04384	Rhodopseudomonas_sp._AAP120_00603	Rhodopseudomonas_sp._B29_04193	Rhodopseudomonas_sp._BR0G17_02791	Rhodopseudomonas_sp._BR0M22_03102	Rhodopseudomonas_sp._Cfx3-05_04466	Rhodopseudomonas_sp._SK50-23_01685	Rhodopseudomonas_sp._WA056_00876
group_1429		hypothetical protein	31	31	1	304	26483				266	821	665	AzulComplete_03095	RhodoBisA53_03881	RhodoBisB18_02235	RhodoBisB5_03650	Rhodopseudomonas_faecalis_strain_JCM_11668_01666	Rhodopseudomonas_palustris_CGA009_01764	Rhodopseudomonas_palustris_DX-1_04153	Rhodopseudomonas_palustris_HaA2_01709	Rhodopseudomonas_palustris_JSC-3b_00389	Rhodopseudomonas_palustris_TIE-1_01924	Rhodopseudomonas_palustris_isolate_NC_groundwater_1818_03488	Rhodopseudomonas_palustris_strain_2.1.18_04844	Rhodopseudomonas_palustris_strain_2.1.37_00826	Rhodopseudomonas_palustris_strain_42OL_04420	Rhodopseudomonas_palustris_strain_BAL398_01232	Rhodopseudomonas_palustris_strain_DSM_126_04649	Rhodopseudomonas_palustris_strain_GJ-22_00896	Rhodopseudomonas_palustris_strain_PS3_01705	Rhodopseudomonas_palustris_strain_R1_01602	Rhodopseudomonas_palustris_strain_XCP_00631	Rhodopseudomonas_palustris_strain_YSC3_01723	Rhodopseudomonas_pentothenatexigens_strain_JA575_03435	Rhodopseudomonas_pseudopalustris_strain_DSM_123_01702	Rhodopseudomonas_rhenobacensis_strain_DSM_12706_02895	Rhodopseudomonas_sp._AAP120_03150	Rhodopseudomonas_sp._B29_02514	Rhodopseudomonas_sp._BR0G17_01654	Rhodopseudomonas_sp._BR0M22_03616	Rhodopseudomonas_sp._Cfx3-05_03421	Rhodopseudomonas_sp._SK50-23_04929	Rhodopseudomonas_sp._WA056_03129
moaA_2		GTP 3',8-cyclase	31	31	1	304	7580				1148	1187	1157	AzulComplete_03139	RhodoBisA53_01844	RhodoBisB18_01752	RhodoBisB5_03619	Rhodopseudomonas_faecalis_strain_JCM_11668_00429	Rhodopseudomonas_palustris_CGA009_03863	Rhodopseudomonas_palustris_DX-1_02601	Rhodopseudomonas_palustris_HaA2_01745	Rhodopseudomonas_palustris_JSC-3b_01857	Rhodopseudomonas_palustris_TIE-1_04286	Rhodopseudomonas_palustris_isolate_NC_groundwater_1818_02954	Rhodopseudomonas_palustris_strain_2.1.18_04805	Rhodopseudomonas_palustris_strain_2.1.37_04348	Rhodopseudomonas_palustris_strain_42OL_04120	Rhodopseudomonas_palustris_strain_BAL398_02514	Rhodopseudomonas_palustris_strain_DSM_126_03366	Rhodopseudomonas_palustris_strain_GJ-22_02831	Rhodopseudomonas_palustris_strain_PS3_03802	Rhodopseudomonas_palustris_strain_R1_01099	Rhodopseudomonas_palustris_strain_XCP_04490	Rhodopseudomonas_palustris_strain_YSC3_03821	Rhodopseudomonas_pentothenatexigens_strain_JA575_04583	Rhodopseudomonas_pseudopalustris_strain_DSM_123_01671	Rhodopseudomonas_rhenobacensis_strain_DSM_12706_02452	Rhodopseudomonas_sp._AAP120_03830	Rhodopseudomonas_sp._B29_00439	Rhodopseudomonas_sp._BR0G17_00233	Rhodopseudomonas_sp._BR0M22_01597	Rhodopseudomonas_sp._Cfx3-05_03374	Rhodopseudomonas_sp._SK50-23_04165	Rhodopseudomonas_sp._WA056_02559
tsaQ1		HTH-type transcriptional regulator TsaQ1/TsaQ2	31	31	1	304	31328				809	878	864	AzulComplete_03161	RhodoBisA53_03843	RhodoBisB18_02257	RhodoBisB5_03602	Rhodopseudomonas_faecalis_strain_JCM_11668_01648	Rhodopseudomonas_palustris_CGA009_03846	Rhodopseudomonas_palustris_DX-1_02579	Rhodopseudomonas_palustris_HaA2_01762	Rhodopseudomonas_palustris_JSC-3b_00408	Rhodopseudomonas_palustris_TIE-1_04268	Rhodopseudomonas_palustris_isolate_NC_groundwater_1818_02971	Rhodopseudomonas_palustris_strain_2.1.18_03690	Rhodopseudomonas_palustris_strain_2.1.37_04365	Rhodopseudomonas_palustris_strain_42OL_01271	Rhodopseudomonas_palustris_strain_BAL398_04246	Rhodopseudomonas_palustris_strain_DSM_126_03349	Rhodopseudomonas_palustris_strain_GJ-22_02810	Rhodopseudomonas_palustris_strain_PS3_03785	Rhodopseudomonas_palustris_strain_R1_01080	Rhodopseudomonas_palustris_strain_XCP_04471	Rhodopseudomonas_palustris_strain_YSC3_03803	Rhodopseudomonas_pentothenatexigens_strain_JA575_04562	Rhodopseudomonas_pseudopalustris_strain_DSM_123_01654	Rhodopseudomonas_rhenobacensis_strain_DSM_12706_02916	Rhodopseudomonas_sp._AAP120_00988	Rhodopseudomonas_sp._B29_01901	Rhodopseudomonas_sp._BR0G17_00215	Rhodopseudomonas_sp._BR0M22_01578	Rhodopseudomonas_sp._Cfx3-05_03353	Rhodopseudomonas_sp._SK50-23_04891	Rhodopseudomonas_sp._WA056_02327
hbd		3-hydroxybutyryl-CoA dehydrogenase	31	31	1	304	9094				872	881	880	AzulComplete_03293	RhodoBisA53_04920	RhodoBisB18_04963	RhodoBisB5_00963	Rhodopseudomonas_faecalis_strain_JCM_11668_03404	Rhodopseudomonas_palustris_CGA009_04919	Rhodopseudomonas_palustris_DX-1_01803	Rhodopseudomonas_palustris_HaA2_00836	Rhodopseudomonas_palustris_JSC-3b_03355	Rhodopseudomonas_palustris_TIE-1_05270	Rhodopseudomonas_palustris_isolate_NC_groundwater_1818_02426	Rhodopseudomonas_palustris_strain_2.1.18_01128	Rhodopseudomonas_palustris_strain_2.1.37_04600	Rhodopseudomonas_palustris_strain_42OL_01666	Rhodopseudomonas_palustris_strain_BAL398_01512	Rhodopseudomonas_palustris_strain_DSM_126_04302	Rhodopseudomonas_palustris_strain_GJ-22_03761	Rhodopseudomonas_palustris_strain_PS3_04761	Rhodopseudomonas_palustris_strain_R1_04409	Rhodopseudomonas_palustris_strain_XCP_02884	Rhodopseudomonas_palustris_strain_YSC3_04807	Rhodopseudomonas_pentothenatexigens_strain_JA575_04639	Rhodopseudomonas_pseudopalustris_strain_DSM_123_00634	Rhodopseudomonas_rhenobacensis_strain_DSM_12706_00022	Rhodopseudomonas_sp._AAP120_02505	Rhodopseudomonas_sp._B29_05263	Rhodopseudomonas_sp._BR0G17_03041	Rhodopseudomonas_sp._BR0M22_03400	Rhodopseudomonas_sp._Cfx3-05_03818	Rhodopseudomonas_sp._SK50-23_00878	Rhodopseudomonas_sp._WA056_01711
pyrE		Orotate phosphoribosyltransferase	31	31	1	304	9030				563	659	568	AzulComplete_03319	RhodoBisA53_04896	RhodoBisB18_04943	RhodoBisB5_00987	Rhodopseudomonas_faecalis_strain_JCM_11668_03704	Rhodopseudomonas_palustris_CGA009_04895	Rhodopseudomonas_palustris_DX-1_01828	Rhodopseudomonas_palustris_HaA2_00862	Rhodopseudomonas_palustris_JSC-3b_03379	Rhodopseudomonas_palustris_TIE-1_05245	Rhodopseudomonas_palustris_isolate_NC_groundwater_1818_02451	Rhodopseudomonas_palustris_strain_2.1.18_03083	Rhodopseudomonas_palustris_strain_2.1.37_04122	Rhodopseudomonas_palustris_strain_42OL_01534	Rhodopseudomonas_palustris_strain_BAL398_00255	Rhodopseudomonas_palustris_strain_DSM_126_04278	Rhodopseudomonas_palustris_strain_GJ-22_03736	Rhodopseudomonas_palustris_strain_PS3_04736	Rhodopseudomonas_palustris_strain_R1_03467	Rhodopseudomonas_palustris_strain_XCP_02860	Rhodopseudomonas_palustris_strain_YSC3_04782	Rhodopseudomonas_pentothenatexigens_strain_JA575_00825	Rhodopseudomonas_pseudopalustris_strain_DSM_123_00610	Rhodopseudomonas_rhenobacensis_strain_DSM_12706_00002	Rhodopseudomonas_sp._AAP120_00106	Rhodopseudomonas_sp._B29_01612	Rhodopseudomonas_sp._BR0G17_04131	Rhodopseudomonas_sp._BR0M22_02581	Rhodopseudomonas_sp._Cfx3-05_03845	Rhodopseudomonas_sp._SK50-23_00945	Rhodopseudomonas_sp._WA056_01736
group_1460		hypothetical protein	31	31	1	304	18805				1130	1139	1131	AzulComplete_03382	RhodoBisA53_04495	RhodoBisB18_04441	RhodoBisB5_01234	Rhodopseudomonas_faecalis_strain_JCM_11668_01041	Rhodopseudomonas_palustris_CGA009_01057	Rhodopseudomonas_palustris_DX-1_02115	Rhodopseudomonas_palustris_HaA2_01089	Rhodopseudomonas_palustris_JSC-3b_02212	Rhodopseudomonas_palustris_TIE-1_01236	Rhodopseudomonas_palustris_isolate_NC_groundwater_1818_00725	Rhodopseudomonas_palustris_strain_2.1.18_02665	Rhodopseudomonas_palustris_strain_2.1.37_01105	Rhodopseudomonas_palustris_strain_42OL_02847	Rhodopseudomonas_palustris_strain_BAL398_02893	Rhodopseudomonas_palustris_strain_DSM_126_01304	Rhodopseudomonas_palustris_strain_GJ-22_00276	Rhodopseudomonas_palustris_strain_PS3_01093	Rhodopseudomonas_palustris_strain_R1_03207	Rhodopseudomonas_palustris_strain_XCP_04183	Rhodopseudomonas_palustris_strain_YSC3_01079	Rhodopseudomonas_pentothenatexigens_strain_JA575_02854	Rhodopseudomonas_pseudopalustris_strain_DSM_123_02296	Rhodopseudomonas_rhenobacensis_strain_DSM_12706_01404	Rhodopseudomonas_sp._AAP120_00968	Rhodopseudomonas_sp._B29_03218	Rhodopseudomonas_sp._BR0G17_00711	Rhodopseudomonas_sp._BR0M22_04199	Rhodopseudomonas_sp._Cfx3-05_02973	Rhodopseudomonas_sp._SK50-23_01184	Rhodopseudomonas_sp._WA056_04335
suhB		Inositol-1-monophosphatase	31	31	1	304	16783				788	794	788	AzulComplete_03710	RhodoBisA53_04791	RhodoBisB18_04861	RhodoBisB5_04375	Rhodopseudomonas_faecalis_strain_JCM_11668_01852	Rhodopseudomonas_palustris_CGA009_00967	Rhodopseudomonas_palustris_DX-1_02201	Rhodopseudomonas_palustris_HaA2_04544	Rhodopseudomonas_palustris_JSC-3b_03466	Rhodopseudomonas_palustris_TIE-1_01024	Rhodopseudomonas_palustris_isolate_NC_groundwater_1818_00965	Rhodopseudomonas_palustris_strain_2.1.18_00166	Rhodopseudomonas_palustris_strain_2.1.37_01015	Rhodopseudomonas_palustris_strain_42OL_04311	Rhodopseudomonas_palustris_strain_BAL398_01319	Rhodopseudomonas_palustris_strain_DSM_126_01394	Rhodopseudomonas_palustris_strain_GJ-22_00177	Rhodopseudomonas_palustris_strain_PS3_00958	Rhodopseudomonas_palustris_strain_R1_03117	Rhodopseudomonas_palustris_strain_XCP_04095	Rhodopseudomonas_palustris_strain_YSC3_00980	Rhodopseudomonas_pentothenatexigens_strain_JA575_02765	Rhodopseudomonas_pseudopalustris_strain_DSM_123_03424	Rhodopseudomonas_rhenobacensis_strain_DSM_12706_04489	Rhodopseudomonas_sp._AAP120_00459	Rhodopseudomonas_sp._B29_03836	Rhodopseudomonas_sp._BR0G17_00612	Rhodopseudomonas_sp._BR0M22_03662	Rhodopseudomonas_sp._Cfx3-05_03939	Rhodopseudomonas_sp._SK50-23_04783	Rhodopseudomonas_sp._WA056_00656
ibpA_2		Small heat shock protein IbpA	31	31	1	304	20599				467	479	475	AzulComplete_03762	RhodoBisA53_00696	RhodoBisB18_00787	RhodoBisB5_00901	Rhodopseudomonas_faecalis_strain_JCM_11668_00925	Rhodopseudomonas_palustris_CGA009_00916	Rhodopseudomonas_palustris_DX-1_00004	Rhodopseudomonas_palustris_HaA2_04605	Rhodopseudomonas_palustris_JSC-3b_02631	Rhodopseudomonas_palustris_TIE-1_00971	Rhodopseudomonas_palustris_isolate_NC_groundwater_1818_01061	Rhodopseudomonas_palustris_strain_2.1.18_01192	Rhodopseudomonas_palustris_strain_2.1.37_00782	Rhodopseudomonas_palustris_strain_42OL_03047	Rhodopseudomonas_palustris_strain_BAL398_03335	Rhodopseudomonas_palustris_strain_DSM_126_04513	Rhodopseudomonas_palustris_strain_GJ-22_00125	Rhodopseudomonas_palustris_strain_PS3_00905	Rhodopseudomonas_palustris_strain_R1_03066	Rhodopseudomonas_palustris_strain_XCP_03932	Rhodopseudomonas_palustris_strain_YSC3_00927	Rhodopseudomonas_pentothenatexigens_strain_JA575_03939	Rhodopseudomonas_pseudopalustris_strain_DSM_123_00696	Rhodopseudomonas_rhenobacensis_strain_DSM_12706_04172	Rhodopseudomonas_sp._AAP120_02174	Rhodopseudomonas_sp._B29_05054	Rhodopseudomonas_sp._BR0G17_03537	Rhodopseudomonas_sp._BR0M22_04433	Rhodopseudomonas_sp._Cfx3-05_00884	Rhodopseudomonas_sp._SK50-23_05145	Rhodopseudomonas_sp._WA056_01604
group_1490		hypothetical protein	31	31	1	304	33648				923	1073	948	AzulComplete_03850	RhodoBisA53_00727	RhodoBisB18_00765	RhodoBisB5_00828	Rhodopseudomonas_faecalis_strain_JCM_11668_00910	Rhodopseudomonas_palustris_CGA009_00839	Rhodopseudomonas_palustris_DX-1_00082	Rhodopseudomonas_palustris_HaA2_04683	Rhodopseudomonas_palustris_JSC-3b_02617	Rhodopseudomonas_palustris_TIE-1_00895	Rhodopseudomonas_palustris_isolate_NC_groundwater_1818_00982	Rhodopseudomonas_palustris_strain_2.1.18_02550	Rhodopseudomonas_palustris_strain_2.1.37_00705	Rhodopseudomonas_palustris_strain_42OL_04385	Rhodopseudomonas_palustris_strain_BAL398_03658	Rhodopseudomonas_palustris_strain_DSM_126_04436	Rhodopseudomonas_palustris_strain_GJ-22_00045	Rhodopseudomonas_palustris_strain_PS3_00833	Rhodopseudomonas_palustris_strain_R1_01813	Rhodopseudomonas_palustris_strain_XCP_03856	Rhodopseudomonas_palustris_strain_YSC3_00852	Rhodopseudomonas_pentothenatexigens_strain_JA575_04753	Rhodopseudomonas_pseudopalustris_strain_DSM_123_00768	Rhodopseudomonas_rhenobacensis_strain_DSM_12706_04152	Rhodopseudomonas_sp._AAP120_05513	Rhodopseudomonas_sp._B29_02660	Rhodopseudomonas_sp._BR0G17_02478	Rhodopseudomonas_sp._BR0M22_00037	Rhodopseudomonas_sp._Cfx3-05_00963	Rhodopseudomonas_sp._SK50-23_00638	Rhodopseudomonas_sp._WA056_00829
metXA		Homoserine O-acetyltransferase	31	31	1	304	32717				1187	1250	1201	AzulComplete_03864	RhodoBisA53_04408	RhodoBisB18_04354	RhodoBisB5_04148	Rhodopseudomonas_faecalis_strain_JCM_11668_03541	Rhodopseudomonas_palustris_CGA009_04590	Rhodopseudomonas_palustris_DX-1_04548	Rhodopseudomonas_palustris_HaA2_04317	Rhodopseudomonas_palustris_JSC-3b_03171	Rhodopseudomonas_palustris_TIE-1_04956	Rhodopseudomonas_palustris_isolate_NC_groundwater_1818_00486	Rhodopseudomonas_palustris_strain_2.1.18_03754	Rhodopseudomonas_palustris_strain_2.1.37_02707	Rhodopseudomonas_palustris_strain_42OL_00512	Rhodopseudomonas_palustris_strain_BAL398_01646	Rhodopseudomonas_palustris_strain_DSM_126_03785	Rhodopseudomonas_palustris_strain_GJ-22_03486	Rhodopseudomonas_palustris_strain_PS3_04446	Rhodopseudomonas_palustris_strain_R1_01335	Rhodopseudomonas_palustris_strain_XCP_02510	Rhodopseudomonas_palustris_strain_YSC3_04482	Rhodopseudomonas_pentothenatexigens_strain_JA575_01765	Rhodopseudomonas_pseudopalustris_strain_DSM_123_03154	Rhodopseudomonas_rhenobacensis_strain_DSM_12706_01540	Rhodopseudomonas_sp._AAP120_03228	Rhodopseudomonas_sp._B29_05268	Rhodopseudomonas_sp._BR0G17_03993	Rhodopseudomonas_sp._BR0M22_00082	Rhodopseudomonas_sp._Cfx3-05_03044	Rhodopseudomonas_sp._SK50-23_00831	Rhodopseudomonas_sp._WA056_00550
group_1496		hypothetical protein	31	31	1	304	32324				461	530	514	AzulComplete_03892	RhodoBisA53_00880	RhodoBisB18_04809	RhodoBisB5_04174	Rhodopseudomonas_faecalis_strain_JCM_11668_00804	Rhodopseudomonas_palustris_CGA009_01176	Rhodopseudomonas_palustris_DX-1_01745	Rhodopseudomonas_palustris_HaA2_01858	Rhodopseudomonas_palustris_JSC-3b_02509	Rhodopseudomonas_palustris_TIE-1_01352	Rhodopseudomonas_palustris_isolate_NC_groundwater_1818_05157	Rhodopseudomonas_palustris_strain_2.1.18_02617	Rhodopseudomonas_palustris_strain_2.1.37_01223	Rhodopseudomonas_palustris_strain_42OL_01746	Rhodopseudomonas_palustris_strain_BAL398_02472	Rhodopseudomonas_palustris_strain_DSM_126_01184	Rhodopseudomonas_palustris_strain_GJ-22_00402	Rhodopseudomonas_palustris_strain_PS3_01210	Rhodopseudomonas_palustris_strain_R1_00982	Rhodopseudomonas_palustris_strain_XCP_04310	Rhodopseudomonas_palustris_strain_YSC3_01185	Rhodopseudomonas_pentothenatexigens_strain_JA575_01620	Rhodopseudomonas_pseudopalustris_strain_DSM_123_03181	Rhodopseudomonas_rhenobacensis_strain_DSM_12706_00711	Rhodopseudomonas_sp._AAP120_02759	Rhodopseudomonas_sp._B29_04655	Rhodopseudomonas_sp._BR0G17_03921	Rhodopseudomonas_sp._BR0M22_01665	Rhodopseudomonas_sp._Cfx3-05_00719	Rhodopseudomonas_sp._SK50-23_04672	Rhodopseudomonas_sp._WA056_04295
cysE		Serine acetyltransferase	31	31	1	304	12516				827	827	827	AzulComplete_04133	RhodoBisA53_02351	RhodoBisB18_03200	RhodoBisB5_03336	Rhodopseudomonas_faecalis_strain_JCM_11668_00069	Rhodopseudomonas_palustris_CGA009_03542	Rhodopseudomonas_palustris_DX-1_03632	Rhodopseudomonas_palustris_HaA2_02156	Rhodopseudomonas_palustris_JSC-3b_01488	Rhodopseudomonas_palustris_TIE-1_03939	Rhodopseudomonas_palustris_isolate_NC_groundwater_1818_02811	Rhodopseudomonas_palustris_strain_2.1.18_02491	Rhodopseudomonas_palustris_strain_2.1.37_02908	Rhodopseudomonas_palustris_strain_42OL_03919	Rhodopseudomonas_palustris_strain_BAL398_00642	Rhodopseudomonas_palustris_strain_DSM_126_01490	Rhodopseudomonas_palustris_strain_GJ-22_02508	Rhodopseudomonas_palustris_strain_PS3_03503	Rhodopseudomonas_palustris_strain_R1_02701	Rhodopseudomonas_palustris_strain_XCP_00082	Rhodopseudomonas_palustris_strain_YSC3_03514	Rhodopseudomonas_pentothenatexigens_strain_JA575_00498	Rhodopseudomonas_pseudopalustris_strain_DSM_123_01389	Rhodopseudomonas_rhenobacensis_strain_DSM_12706_04556	Rhodopseudomonas_sp._AAP120_02544	Rhodopseudomonas_sp._B29_02556	Rhodopseudomonas_sp._BR0G17_05080	Rhodopseudomonas_sp._BR0M22_00268	Rhodopseudomonas_sp._Cfx3-05_03070	Rhodopseudomonas_sp._SK50-23_03918	Rhodopseudomonas_sp._WA056_04074
petA_2		Ubiquinol-cytochrome c reductase iron-sulfur subunit	31	31	1	304	32595				437	626	561	AzulComplete_04348	RhodoBisA53_00968	RhodoBisB18_00946	RhodoBisB5_01338	Rhodopseudomonas_faecalis_strain_JCM_11668_00745	Rhodopseudomonas_palustris_CGA009_01227	Rhodopseudomonas_palustris_DX-1_01694	Rhodopseudomonas_palustris_HaA2_01223	Rhodopseudomonas_palustris_JSC-3b_02443	Rhodopseudomonas_palustris_TIE-1_01403	Rhodopseudomonas_palustris_isolate_NC_groundwater_1818_00584	Rhodopseudomonas_palustris_strain_2.1.18_01070	Rhodopseudomonas_palustris_strain_2.1.37_01274	Rhodopseudomonas_palustris_strain_42OL_03125	Rhodopseudomonas_palustris_strain_BAL398_03326	Rhodopseudomonas_palustris_strain_DSM_126_01133	Rhodopseudomonas_palustris_strain_GJ-22_00453	Rhodopseudomonas_palustris_strain_PS3_01264	Rhodopseudomonas_palustris_strain_R1_03448	Rhodopseudomonas_palustris_strain_XCP_04361	Rhodopseudomonas_palustris_strain_YSC3_01237	Rhodopseudomonas_pentothenatexigens_strain_JA575_01671	Rhodopseudomonas_pseudopalustris_strain_DSM_123_02405	Rhodopseudomonas_rhenobacensis_strain_DSM_12706_03053	Rhodopseudomonas_sp._AAP120_03217	Rhodopseudomonas_sp._B29_00766	Rhodopseudomonas_sp._BR0G17_03867	Rhodopseudomonas_sp._BR0M22_03887	Rhodopseudomonas_sp._Cfx3-05_00656	Rhodopseudomonas_sp._SK50-23_01149	Rhodopseudomonas_sp._WA056_01070
group_1519		hypothetical protein	31	31	1	304	32619				239	2084	2007	AzulComplete_04359	RhodoBisA53_00957	RhodoBisB18_00935	RhodoBisB5_01328	Rhodopseudomonas_faecalis_strain_JCM_11668_00755	Rhodopseudomonas_palustris_CGA009_01216	Rhodopseudomonas_palustris_DX-1_01705	Rhodopseudomonas_palustris_HaA2_01212	Rhodopseudomonas_palustris_JSC-3b_02454	Rhodopseudomonas_palustris_TIE-1_01392	Rhodopseudomonas_palustris_isolate_NC_groundwater_1818_00573	Rhodopseudomonas_palustris_strain_2.1.18_03738	Rhodopseudomonas_palustris_strain_2.1.37_01263	Rhodopseudomonas_palustris_strain_42OL_03114	Rhodopseudomonas_palustris_strain_BAL398_01970	Rhodopseudomonas_palustris_strain_DSM_126_01144	Rhodopseudomonas_palustris_strain_GJ-22_00442	Rhodopseudomonas_palustris_strain_PS3_01253	Rhodopseudomonas_palustris_strain_R1_03459	Rhodopseudomonas_palustris_strain_XCP_04350	Rhodopseudomonas_palustris_strain_YSC3_01225	Rhodopseudomonas_pentothenatexigens_strain_JA575_01660	Rhodopseudomonas_pseudopalustris_strain_DSM_123_02395	Rhodopseudomonas_rhenobacensis_strain_DSM_12706_03042	Rhodopseudomonas_sp._AAP120_03206	Rhodopseudomonas_sp._B29_00755	Rhodopseudomonas_sp._BR0G17_03878	Rhodopseudomonas_sp._BR0M22_03875	Rhodopseudomonas_sp._Cfx3-05_00669	Rhodopseudomonas_sp._SK50-23_01140	Rhodopseudomonas_sp._WA056_00974
liuE		3-hydroxy-3-isohexenylglutaryl-CoA/hydroxy-methylglutaryl-CoA lyase	31	31	1	304	5269				902	1019	923	AzulComplete_01259	RhodoBisA53_02962	RhodoBisB18_02827	RhodoBisB5_02568	Rhodopseudomonas_faecalis_strain_JCM_11668_01331	Rhodopseudomonas_palustris_CGA009_02615	Rhodopseudomonas_palustris_DX-1_03702	Rhodopseudomonas_palustris_HaA2_02980	Rhodopseudomonas_palustris_JSC-3b_00986	Rhodopseudomonas_palustris_TIE-1_02819	Rhodopseudomonas_palustris_isolate_NC_groundwater_1818_03415	Rhodopseudomonas_palustris_strain_2.1.18_02075	Rhodopseudomonas_palustris_strain_2.1.37_04045	Rhodopseudomonas_palustris_strain_42OL_01349	Rhodopseudomonas_palustris_strain_BAL398_01445	Rhodopseudomonas_palustris_strain_DSM_126_03733	Rhodopseudomonas_palustris_strain_GJ-22_01649	Rhodopseudomonas_palustris_strain_PS3_02635	Rhodopseudomonas_palustris_strain_R1_01979	Rhodopseudomonas_palustris_strain_XCP_03997	Rhodopseudomonas_palustris_strain_YSC3_02601	Rhodopseudomonas_pentothenatexigens_strain_JA575_04049	Rhodopseudomonas_pseudopalustris_strain_DSM_123_04380	Rhodopseudomonas_rhenobacensis_strain_DSM_12706_00523	Rhodopseudomonas_sp._AAP120_03341	Rhodopseudomonas_sp._B29_04365	Rhodopseudomonas_sp._BR0G17_01535	Rhodopseudomonas_sp._BR0M22_02377	Rhodopseudomonas_sp._Cfx3-05_01819	Rhodopseudomonas_sp._SK50-23_03016	Rhodopseudomonas_sp._WA056_04616
prs		Ribose-phosphate pyrophosphokinase	31	31	1	304	23958				953	995	966	AzulComplete_04396	RhodoBisA53_01451	RhodoBisB18_01435	RhodoBisB5_03927	Rhodopseudomonas_faecalis_strain_JCM_11668_02945	Rhodopseudomonas_palustris_CGA009_04507	Rhodopseudomonas_palustris_DX-1_04093	Rhodopseudomonas_palustris_HaA2_04232	Rhodopseudomonas_palustris_JSC-3b_02113	Rhodopseudomonas_palustris_TIE-1_04872	Rhodopseudomonas_palustris_isolate_NC_groundwater_1818_03283	Rhodopseudomonas_palustris_strain_2.1.18_04059	Rhodopseudomonas_palustris_strain_2.1.37_02287	Rhodopseudomonas_palustris_strain_42OL_01371	Rhodopseudomonas_palustris_strain_BAL398_01752	Rhodopseudomonas_palustris_strain_DSM_126_04124	Rhodopseudomonas_palustris_strain_GJ-22_03406	Rhodopseudomonas_palustris_strain_PS3_04361	Rhodopseudomonas_palustris_strain_R1_02773	Rhodopseudomonas_palustris_strain_XCP_04661	Rhodopseudomonas_palustris_strain_YSC3_04395	Rhodopseudomonas_pentothenatexigens_strain_JA575_03480	Rhodopseudomonas_pseudopalustris_strain_DSM_123_04149	Rhodopseudomonas_rhenobacensis_strain_DSM_12706_04706	Rhodopseudomonas_sp._AAP120_04156	Rhodopseudomonas_sp._B29_02723	Rhodopseudomonas_sp._BR0G17_02931	Rhodopseudomonas_sp._BR0M22_04625	Rhodopseudomonas_sp._Cfx3-05_03556	Rhodopseudomonas_sp._SK50-23_04598	Rhodopseudomonas_sp._WA056_03943
mutL		DNA mismatch repair protein MutL	31	31	1	304	23936				827	1820	1764	AzulComplete_04405	RhodoBisA53_01442	RhodoBisB18_01415	RhodoBisB5_04078	Rhodopseudomonas_faecalis_strain_JCM_11668_03749	Rhodopseudomonas_palustris_CGA009_04516	Rhodopseudomonas_palustris_DX-1_04085	Rhodopseudomonas_palustris_HaA2_04240	Rhodopseudomonas_palustris_JSC-3b_02121	Rhodopseudomonas_palustris_TIE-1_04881	Rhodopseudomonas_palustris_isolate_NC_groundwater_1818_03291	Rhodopseudomonas_palustris_strain_2.1.18_04067	Rhodopseudomonas_palustris_strain_2.1.37_02689	Rhodopseudomonas_palustris_strain_42OL_02260	Rhodopseudomonas_palustris_strain_BAL398_05066	Rhodopseudomonas_palustris_strain_DSM_126_04133	Rhodopseudomonas_palustris_strain_GJ-22_03414	Rhodopseudomonas_palustris_strain_PS3_04370	Rhodopseudomonas_palustris_strain_R1_00786	Rhodopseudomonas_palustris_strain_XCP_04651	Rhodopseudomonas_palustris_strain_YSC3_04404	Rhodopseudomonas_pentothenatexigens_strain_JA575_03472	Rhodopseudomonas_pseudopalustris_strain_DSM_123_04499	Rhodopseudomonas_rhenobacensis_strain_DSM_12706_04539	Rhodopseudomonas_sp._AAP120_01073	Rhodopseudomonas_sp._B29_02725	Rhodopseudomonas_sp._BR0G17_02940	Rhodopseudomonas_sp._BR0M22_00372	Rhodopseudomonas_sp._Cfx3-05_03548	Rhodopseudomonas_sp._SK50-23_04640	Rhodopseudomonas_sp._WA056_03935
scpB		Segregation and condensation protein B	31	31	1	304	22779				728	1310	1145	AzulComplete_01429	RhodoBisA53_02739	RhodoBisB18_02551	RhodoBisB5_02824	Rhodopseudomonas_faecalis_strain_JCM_11668_00273	Rhodopseudomonas_palustris_CGA009_02942	Rhodopseudomonas_palustris_DX-1_03246	Rhodopseudomonas_palustris_HaA2_02787	Rhodopseudomonas_palustris_JSC-3b_01276	Rhodopseudomonas_palustris_TIE-1_03208	Rhodopseudomonas_palustris_isolate_NC_groundwater_1818_00254	Rhodopseudomonas_palustris_strain_2.1.18_01303	Rhodopseudomonas_palustris_strain_2.1.37_00480	Rhodopseudomonas_palustris_strain_42OL_04600	Rhodopseudomonas_palustris_strain_BAL398_04744	Rhodopseudomonas_palustris_strain_DSM_126_00348	Rhodopseudomonas_palustris_strain_GJ-22_01922	Rhodopseudomonas_palustris_strain_PS3_02917	Rhodopseudomonas_palustris_strain_R1_03304	Rhodopseudomonas_palustris_strain_XCP_01661	Rhodopseudomonas_palustris_strain_YSC3_02910	Rhodopseudomonas_pentothenatexigens_strain_JA575_00140	Rhodopseudomonas_pseudopalustris_strain_DSM_123_00422	Rhodopseudomonas_rhenobacensis_strain_DSM_12706_02583	Rhodopseudomonas_sp._AAP120_04795	Rhodopseudomonas_sp._B29_03577	Rhodopseudomonas_sp._BR0G17_01246	Rhodopseudomonas_sp._BR0M22_01756	Rhodopseudomonas_sp._Cfx3-05_02056	Rhodopseudomonas_sp._SK50-23_03276	Rhodopseudomonas_sp._WA056_02164
group_1532		hypothetical protein	31	31	1	304	29643				473	1016	992	AzulComplete_04766	RhodoBisA53_03103	RhodoBisB18_03000	RhodoBisB5_02362	Rhodopseudomonas_faecalis_strain_JCM_11668_03304	Rhodopseudomonas_palustris_CGA009_02353	Rhodopseudomonas_palustris_DX-1_01183	Rhodopseudomonas_palustris_HaA2_03210	Rhodopseudomonas_palustris_JSC-3b_00761	Rhodopseudomonas_palustris_TIE-1_02531	Rhodopseudomonas_palustris_isolate_NC_groundwater_1818_02105	Rhodopseudomonas_palustris_strain_2.1.18_02964	Rhodopseudomonas_palustris_strain_2.1.37_03760	Rhodopseudomonas_palustris_strain_42OL_03167	Rhodopseudomonas_palustris_strain_BAL398_02835	Rhodopseudomonas_palustris_strain_DSM_126_02709	Rhodopseudomonas_palustris_strain_GJ-22_01401	Rhodopseudomonas_palustris_strain_PS3_02281	Rhodopseudomonas_palustris_strain_R1_03987	Rhodopseudomonas_palustris_strain_XCP_02238	Rhodopseudomonas_palustris_strain_YSC3_02283	Rhodopseudomonas_pentothenatexigens_strain_JA575_02527	Rhodopseudomonas_pseudopalustris_strain_DSM_123_03005	Rhodopseudomonas_rhenobacensis_strain_DSM_12706_02793	Rhodopseudomonas_sp._AAP120_03595	Rhodopseudomonas_sp._B29_01127	Rhodopseudomonas_sp._BR0G17_01005	Rhodopseudomonas_sp._BR0M22_03013	Rhodopseudomonas_sp._Cfx3-05_04312	Rhodopseudomonas_sp._SK50-23_02698	Rhodopseudomonas_sp._WA056_00624
rplU		50S ribosomal protein L21	31	31	1	304	29596				374	398	383	AzulComplete_04865	RhodoBisA53_00564	RhodoBisB18_00166	RhodoBisB5_00612	Rhodopseudomonas_faecalis_strain_JCM_11668_03056	Rhodopseudomonas_palustris_CGA009_00162	Rhodopseudomonas_palustris_DX-1_00574	Rhodopseudomonas_palustris_HaA2_00250	Rhodopseudomonas_palustris_JSC-3b_03132	Rhodopseudomonas_palustris_TIE-1_00154	Rhodopseudomonas_palustris_isolate_NC_groundwater_1818_03661	Rhodopseudomonas_palustris_strain_2.1.18_00481	Rhodopseudomonas_palustris_strain_2.1.37_01905	Rhodopseudomonas_palustris_strain_42OL_00488	Rhodopseudomonas_palustris_strain_BAL398_01893	Rhodopseudomonas_palustris_strain_DSM_126_02666	Rhodopseudomonas_palustris_strain_GJ-22_04078	Rhodopseudomonas_palustris_strain_PS3_00162	Rhodopseudomonas_palustris_strain_R1_02492	Rhodopseudomonas_palustris_strain_XCP_03117	Rhodopseudomonas_palustris_strain_YSC3_00163	Rhodopseudomonas_pentothenatexigens_strain_JA575_04162	Rhodopseudomonas_pseudopalustris_strain_DSM_123_03920	Rhodopseudomonas_rhenobacensis_strain_DSM_12706_00222	Rhodopseudomonas_sp._AAP120_04365	Rhodopseudomonas_sp._B29_02424	Rhodopseudomonas_sp._BR0G17_02764	Rhodopseudomonas_sp._BR0M22_01548	Rhodopseudomonas_sp._Cfx3-05_01425	Rhodopseudomonas_sp._SK50-23_00442	Rhodopseudomonas_sp._WA056_01025
rsfS		Ribosomal silencing factor RsfS	31	31	1	304	11913				296	629	359	AzulComplete_04876	RhodoBisA53_00271	RhodoBisB18_00177	RhodoBisB5_00591	Rhodopseudomonas_faecalis_strain_JCM_11668_03194	Rhodopseudomonas_palustris_CGA009_00172	Rhodopseudomonas_palustris_DX-1_00585	Rhodopseudomonas_palustris_HaA2_00260	Rhodopseudomonas_palustris_JSC-3b_02843	Rhodopseudomonas_palustris_TIE-1_00164	Rhodopseudomonas_palustris_isolate_NC_groundwater_1818_03643	Rhodopseudomonas_palustris_strain_2.1.18_00495	Rhodopseudomonas_palustris_strain_2.1.37_01915	Rhodopseudomonas_palustris_strain_42OL_00499	Rhodopseudomonas_palustris_strain_BAL398_04656	Rhodopseudomonas_palustris_strain_DSM_126_02676	Rhodopseudomonas_palustris_strain_GJ-22_04089	Rhodopseudomonas_palustris_strain_PS3_00172	Rhodopseudomonas_palustris_strain_R1_02502	Rhodopseudomonas_palustris_strain_XCP_03128	Rhodopseudomonas_palustris_strain_YSC3_00174	Rhodopseudomonas_pentothenatexigens_strain_JA575_04173	Rhodopseudomonas_pseudopalustris_strain_DSM_123_03899	Rhodopseudomonas_rhenobacensis_strain_DSM_12706_00233	Rhodopseudomonas_sp._AAP120_04354	Rhodopseudomonas_sp._B29_03801	Rhodopseudomonas_sp._BR0G17_02754	Rhodopseudomonas_sp._BR0M22_01559	Rhodopseudomonas_sp._Cfx3-05_01413	Rhodopseudomonas_sp._SK50-23_00094	Rhodopseudomonas_sp._WA056_01374
group_1536		hypothetical protein	31	31	1	304	11956				590	593	590	AzulComplete_04894	RhodoBisA53_00290	RhodoBisB18_00195	RhodoBisB5_00574	Rhodopseudomonas_faecalis_strain_JCM_11668_03177	Rhodopseudomonas_palustris_CGA009_00189	Rhodopseudomonas_palustris_DX-1_00602	Rhodopseudomonas_palustris_HaA2_00277	Rhodopseudomonas_palustris_JSC-3b_02863	Rhodopseudomonas_palustris_TIE-1_00181	Rhodopseudomonas_palustris_isolate_NC_groundwater_1818_01794	Rhodopseudomonas_palustris_strain_2.1.18_00512	Rhodopseudomonas_palustris_strain_2.1.37_01932	Rhodopseudomonas_palustris_strain_42OL_03581	Rhodopseudomonas_palustris_strain_BAL398_00040	Rhodopseudomonas_palustris_strain_DSM_126_02693	Rhodopseudomonas_palustris_strain_GJ-22_04106	Rhodopseudomonas_palustris_strain_PS3_00189	Rhodopseudomonas_palustris_strain_R1_02806	Rhodopseudomonas_palustris_strain_XCP_03146	Rhodopseudomonas_palustris_strain_YSC3_00191	Rhodopseudomonas_pentothenatexigens_strain_JA575_03702	Rhodopseudomonas_pseudopalustris_strain_DSM_123_03882	Rhodopseudomonas_rhenobacensis_strain_DSM_12706_00250	Rhodopseudomonas_sp._AAP120_04336	Rhodopseudomonas_sp._B29_01337	Rhodopseudomonas_sp._BR0G17_02737	Rhodopseudomonas_sp._BR0M22_00479	Rhodopseudomonas_sp._Cfx3-05_01396	Rhodopseudomonas_sp._SK50-23_00114	Rhodopseudomonas_sp._WA056_04594
sucB		Dihydrolipoyllysine-residue succinyltransferase component of 2-oxoglutarate dehydrogenase complex	31	31	1	304	11973				839	1334	1212	AzulComplete_04899	RhodoBisA53_00298	RhodoBisB18_00204	RhodoBisB5_00567	Rhodopseudomonas_faecalis_strain_JCM_11668_02422	Rhodopseudomonas_palustris_CGA009_00194	Rhodopseudomonas_palustris_DX-1_00608	Rhodopseudomonas_palustris_HaA2_00282	Rhodopseudomonas_palustris_JSC-3b_02868	Rhodopseudomonas_palustris_TIE-1_00186	Rhodopseudomonas_palustris_isolate_NC_groundwater_1818_01803	Rhodopseudomonas_palustris_strain_2.1.18_00518	Rhodopseudomonas_palustris_strain_2.1.37_01937	Rhodopseudomonas_palustris_strain_42OL_03587	Rhodopseudomonas_palustris_strain_BAL398_00517	Rhodopseudomonas_palustris_strain_DSM_126_02698	Rhodopseudomonas_palustris_strain_GJ-22_04112	Rhodopseudomonas_palustris_strain_PS3_00194	Rhodopseudomonas_palustris_strain_R1_02801	Rhodopseudomonas_palustris_strain_XCP_03151	Rhodopseudomonas_palustris_strain_YSC3_00196	Rhodopseudomonas_pentothenatexigens_strain_JA575_03695	Rhodopseudomonas_pseudopalustris_strain_DSM_123_03875	Rhodopseudomonas_rhenobacensis_strain_DSM_12706_00259	Rhodopseudomonas_sp._AAP120_04331	Rhodopseudomonas_sp._B29_01332	Rhodopseudomonas_sp._BR0G17_02732	Rhodopseudomonas_sp._BR0M22_00016	Rhodopseudomonas_sp._Cfx3-05_01390	Rhodopseudomonas_sp._SK50-23_00119	Rhodopseudomonas_sp._WA056_00793
adhT_2		Alcohol dehydrogenase	31	31	1	304	12784				488	1058	1039	AzulComplete_04934	RhodoBisA53_03353	RhodoBisB18_02340	RhodoBisB5_03013	Rhodopseudomonas_faecalis_strain_JCM_11668_01610	Rhodopseudomonas_palustris_CGA009_03168	Rhodopseudomonas_palustris_DX-1_01348	Rhodopseudomonas_palustris_HaA2_02506	Rhodopseudomonas_palustris_JSC-3b_00695	Rhodopseudomonas_palustris_TIE-1_03498	Rhodopseudomonas_palustris_isolate_NC_groundwater_1818_03102	Rhodopseudomonas_palustris_strain_2.1.18_01751	Rhodopseudomonas_palustris_strain_2.1.37_03114	Rhodopseudomonas_palustris_strain_42OL_00300	Rhodopseudomonas_palustris_strain_BAL398_05567	Rhodopseudomonas_palustris_strain_DSM_126_00118	Rhodopseudomonas_palustris_strain_GJ-22_02152	Rhodopseudomonas_palustris_strain_PS3_03144	Rhodopseudomonas_palustris_strain_R1_01419	Rhodopseudomonas_palustris_strain_XCP_01874	Rhodopseudomonas_palustris_strain_YSC3_03146	Rhodopseudomonas_pentothenatexigens_strain_JA575_02575	Rhodopseudomonas_pseudopalustris_strain_DSM_123_04273	Rhodopseudomonas_rhenobacensis_strain_DSM_12706_01187	Rhodopseudomonas_sp._AAP120_05378	Rhodopseudomonas_sp._B29_01186	Rhodopseudomonas_sp._BR0G17_02993	Rhodopseudomonas_sp._BR0M22_03502	Rhodopseudomonas_sp._Cfx3-05_02235	Rhodopseudomonas_sp._SK50-23_02746	Rhodopseudomonas_sp._WA056_01001
serS		Serine--tRNA ligase	31	31	1	304	22772				1304	1535	1388	AzulComplete_01434	RhodoBisA53_02744	RhodoBisB18_02556	RhodoBisB5_02820	Rhodopseudomonas_faecalis_strain_JCM_11668_00277	Rhodopseudomonas_palustris_CGA009_02938	Rhodopseudomonas_palustris_DX-1_03241	Rhodopseudomonas_palustris_HaA2_02783	Rhodopseudomonas_palustris_JSC-3b_01272	Rhodopseudomonas_palustris_TIE-1_03203	Rhodopseudomonas_palustris_isolate_NC_groundwater_1818_00249	Rhodopseudomonas_palustris_strain_2.1.18_01308	Rhodopseudomonas_palustris_strain_2.1.37_00484	Rhodopseudomonas_palustris_strain_42OL_04595	Rhodopseudomonas_palustris_strain_BAL398_04739	Rhodopseudomonas_palustris_strain_DSM_126_00352	Rhodopseudomonas_palustris_strain_GJ-22_01917	Rhodopseudomonas_palustris_strain_PS3_02912	Rhodopseudomonas_palustris_strain_R1_03309	Rhodopseudomonas_palustris_strain_XCP_01657	Rhodopseudomonas_palustris_strain_YSC3_02905	Rhodopseudomonas_pentothenatexigens_strain_JA575_00145	Rhodopseudomonas_pseudopalustris_strain_DSM_123_00418	Rhodopseudomonas_rhenobacensis_strain_DSM_12706_02588	Rhodopseudomonas_sp._AAP120_04790	Rhodopseudomonas_sp._B29_03585	Rhodopseudomonas_sp._BR0G17_01251	Rhodopseudomonas_sp._BR0M22_01751	Rhodopseudomonas_sp._Cfx3-05_02060	Rhodopseudomonas_sp._SK50-23_03271	Rhodopseudomonas_sp._WA056_02169
fabD		Malonyl CoA-acyl carrier protein transacylase	31	31	1	304	14832				377	959	936	AzulComplete_04942	RhodoBisA53_03362	RhodoBisB18_02331	RhodoBisB5_03024	Rhodopseudomonas_faecalis_strain_JCM_11668_01602	Rhodopseudomonas_palustris_CGA009_03176	Rhodopseudomonas_palustris_DX-1_01356	Rhodopseudomonas_palustris_HaA2_02498	Rhodopseudomonas_palustris_JSC-3b_00686	Rhodopseudomonas_palustris_TIE-1_03506	Rhodopseudomonas_palustris_isolate_NC_groundwater_1818_03094	Rhodopseudomonas_palustris_strain_2.1.18_01743	Rhodopseudomonas_palustris_strain_2.1.37_03106	Rhodopseudomonas_palustris_strain_42OL_00292	Rhodopseudomonas_palustris_strain_BAL398_05559	Rhodopseudomonas_palustris_strain_DSM_126_00110	Rhodopseudomonas_palustris_strain_GJ-22_02160	Rhodopseudomonas_palustris_strain_PS3_03152	Rhodopseudomonas_palustris_strain_R1_01410	Rhodopseudomonas_palustris_strain_XCP_01882	Rhodopseudomonas_palustris_strain_YSC3_03154	Rhodopseudomonas_pentothenatexigens_strain_JA575_02583	Rhodopseudomonas_pseudopalustris_strain_DSM_123_04262	Rhodopseudomonas_rhenobacensis_strain_DSM_12706_01196	Rhodopseudomonas_sp._AAP120_05386	Rhodopseudomonas_sp._B29_00888	Rhodopseudomonas_sp._BR0G17_03001	Rhodopseudomonas_sp._BR0M22_03493	Rhodopseudomonas_sp._Cfx3-05_02244	Rhodopseudomonas_sp._SK50-23_02736	Rhodopseudomonas_sp._WA056_00993
der		GTPase Der	31	31	1	304	15151				1376	1388	1380	AzulComplete_04964	RhodoBisA53_03401	RhodoBisB18_02311	RhodoBisB5_03046	Rhodopseudomonas_faecalis_strain_JCM_11668_01581	Rhodopseudomonas_palustris_CGA009_03196	Rhodopseudomonas_palustris_DX-1_01379	Rhodopseudomonas_palustris_HaA2_02480	Rhodopseudomonas_palustris_JSC-3b_00664	Rhodopseudomonas_palustris_TIE-1_03526	Rhodopseudomonas_palustris_isolate_NC_groundwater_1818_03071	Rhodopseudomonas_palustris_strain_2.1.18_01725	Rhodopseudomonas_palustris_strain_2.1.37_03086	Rhodopseudomonas_palustris_strain_42OL_01935	Rhodopseudomonas_palustris_strain_BAL398_01258	Rhodopseudomonas_palustris_strain_DSM_126_00090	Rhodopseudomonas_palustris_strain_GJ-22_02183	Rhodopseudomonas_palustris_strain_PS3_03170	Rhodopseudomonas_palustris_strain_R1_01389	Rhodopseudomonas_palustris_strain_XCP_01905	Rhodopseudomonas_palustris_strain_YSC3_03173	Rhodopseudomonas_pentothenatexigens_strain_JA575_02603	Rhodopseudomonas_pseudopalustris_strain_DSM_123_04240	Rhodopseudomonas_rhenobacensis_strain_DSM_12706_01213	Rhodopseudomonas_sp._AAP120_05408	Rhodopseudomonas_sp._B29_00898	Rhodopseudomonas_sp._BR0G17_04032	Rhodopseudomonas_sp._BR0M22_03470	Rhodopseudomonas_sp._Cfx3-05_02266	Rhodopseudomonas_sp._SK50-23_02714	Rhodopseudomonas_sp._WA056_03843
leuB		3-isopropylmalate dehydrogenase	31	31	1	304	11141				1112	1199	1119	AzulComplete_05169	RhodoBisA53_00487	RhodoBisB18_00253	RhodoBisB5_00512	Rhodopseudomonas_faecalis_strain_JCM_11668_02199	Rhodopseudomonas_palustris_CGA009_00235	Rhodopseudomonas_palustris_DX-1_04958	Rhodopseudomonas_palustris_HaA2_00344	Rhodopseudomonas_palustris_JSC-3b_03055	Rhodopseudomonas_palustris_TIE-1_00229	Rhodopseudomonas_palustris_isolate_NC_groundwater_1818_01888	Rhodopseudomonas_palustris_strain_2.1.18_04516	Rhodopseudomonas_palustris_strain_2.1.37_03210	Rhodopseudomonas_palustris_strain_42OL_03313	Rhodopseudomonas_palustris_strain_BAL398_01416	Rhodopseudomonas_palustris_strain_DSM_126_03096	Rhodopseudomonas_palustris_strain_GJ-22_04153	Rhodopseudomonas_palustris_strain_PS3_00235	Rhodopseudomonas_palustris_strain_R1_00421	Rhodopseudomonas_palustris_strain_XCP_03193	Rhodopseudomonas_palustris_strain_YSC3_00243	Rhodopseudomonas_pentothenatexigens_strain_JA575_03157	Rhodopseudomonas_pseudopalustris_strain_DSM_123_03991	Rhodopseudomonas_rhenobacensis_strain_DSM_12706_00308	Rhodopseudomonas_sp._AAP120_00256	Rhodopseudomonas_sp._B29_02272	Rhodopseudomonas_sp._BR0G17_00451	Rhodopseudomonas_sp._BR0M22_04730	Rhodopseudomonas_sp._Cfx3-05_01338	Rhodopseudomonas_sp._SK50-23_00376	Rhodopseudomonas_sp._WA056_03906
tag		DNA-3-methyladenine glycosylase 1	31	31	1	304	30410				380	695	636	AzulComplete_02076	RhodoBisA53_04456	RhodoBisB18_04405	RhodoBisB5_01272	Rhodopseudomonas_faecalis_strain_JCM_11668_01007	Rhodopseudomonas_palustris_CGA009_01099	Rhodopseudomonas_palustris_DX-1_02067	Rhodopseudomonas_palustris_HaA2_01136	Rhodopseudomonas_palustris_JSC-3b_02178	Rhodopseudomonas_palustris_TIE-1_01274	Rhodopseudomonas_palustris_isolate_NC_groundwater_1818_01634	Rhodopseudomonas_palustris_strain_2.1.18_02711	Rhodopseudomonas_palustris_strain_2.1.37_01146	Rhodopseudomonas_palustris_strain_42OL_02519	Rhodopseudomonas_palustris_strain_BAL398_00939	Rhodopseudomonas_palustris_strain_DSM_126_01261	Rhodopseudomonas_palustris_strain_GJ-22_00324	Rhodopseudomonas_palustris_strain_PS3_01132	Rhodopseudomonas_palustris_strain_R1_00905	Rhodopseudomonas_palustris_strain_XCP_04226	Rhodopseudomonas_palustris_strain_YSC3_01114	Rhodopseudomonas_pentothenatexigens_strain_JA575_01542	Rhodopseudomonas_pseudopalustris_strain_DSM_123_02335	Rhodopseudomonas_rhenobacensis_strain_DSM_12706_01437	Rhodopseudomonas_sp._AAP120_02279	Rhodopseudomonas_sp._B29_04545	Rhodopseudomonas_sp._BR0G17_03222	Rhodopseudomonas_sp._BR0M22_01932	Rhodopseudomonas_sp._Cfx3-05_03010	Rhodopseudomonas_sp._SK50-23_05108	Rhodopseudomonas_sp._WA056_00438
ftsI		putative peptidoglycan D,D-transpeptidase FtsI	31	31	1	304	15267				1745	1766	1754	AzulComplete_05285	RhodoBisA53_02131	RhodoBisB18_02220	RhodoBisB5_03450	Rhodopseudomonas_faecalis_strain_JCM_11668_03154	Rhodopseudomonas_palustris_CGA009_03660	Rhodopseudomonas_palustris_DX-1_04015	Rhodopseudomonas_palustris_HaA2_02007	Rhodopseudomonas_palustris_JSC-3b_01657	Rhodopseudomonas_palustris_TIE-1_04080	Rhodopseudomonas_palustris_isolate_NC_groundwater_1818_00097	Rhodopseudomonas_palustris_strain_2.1.18_04967	Rhodopseudomonas_palustris_strain_2.1.37_04657	Rhodopseudomonas_palustris_strain_42OL_00088	Rhodopseudomonas_palustris_strain_BAL398_04687	Rhodopseudomonas_palustris_strain_DSM_126_02968	Rhodopseudomonas_palustris_strain_GJ-22_02634	Rhodopseudomonas_palustris_strain_PS3_03613	Rhodopseudomonas_palustris_strain_R1_04119	Rhodopseudomonas_palustris_strain_XCP_04557	Rhodopseudomonas_palustris_strain_YSC3_03629	Rhodopseudomonas_pentothenatexigens_strain_JA575_03747	Rhodopseudomonas_pseudopalustris_strain_DSM_123_01501	Rhodopseudomonas_rhenobacensis_strain_DSM_12706_02882	Rhodopseudomonas_sp._AAP120_03768	Rhodopseudomonas_sp._B29_04942	Rhodopseudomonas_sp._BR0G17_04970	Rhodopseudomonas_sp._BR0M22_00766	Rhodopseudomonas_sp._Cfx3-05_03172	Rhodopseudomonas_sp._SK50-23_01874	Rhodopseudomonas_sp._WA056_04029
recN		DNA repair protein RecN	31	31	1	304	14697				1670	1688	1684	AzulComplete_05304	RhodoBisA53_02149	RhodoBisB18_03358	RhodoBisB5_03433	Rhodopseudomonas_faecalis_strain_JCM_11668_03135	Rhodopseudomonas_palustris_CGA009_03643	Rhodopseudomonas_palustris_DX-1_03997	Rhodopseudomonas_palustris_HaA2_02026	Rhodopseudomonas_palustris_JSC-3b_01639	Rhodopseudomonas_palustris_TIE-1_04063	Rhodopseudomonas_palustris_isolate_NC_groundwater_1818_00080	Rhodopseudomonas_palustris_strain_2.1.18_04948	Rhodopseudomonas_palustris_strain_2.1.37_04674	Rhodopseudomonas_palustris_strain_42OL_00133	Rhodopseudomonas_palustris_strain_BAL398_02432	Rhodopseudomonas_palustris_strain_DSM_126_02951	Rhodopseudomonas_palustris_strain_GJ-22_02616	Rhodopseudomonas_palustris_strain_PS3_03596	Rhodopseudomonas_palustris_strain_R1_04102	Rhodopseudomonas_palustris_strain_XCP_04539	Rhodopseudomonas_palustris_strain_YSC3_03611	Rhodopseudomonas_pentothenatexigens_strain_JA575_03729	Rhodopseudomonas_pseudopalustris_strain_DSM_123_01484	Rhodopseudomonas_rhenobacensis_strain_DSM_12706_01892	Rhodopseudomonas_sp._AAP120_03749	Rhodopseudomonas_sp._B29_04435	Rhodopseudomonas_sp._BR0G17_04988	Rhodopseudomonas_sp._BR0M22_00749	Rhodopseudomonas_sp._Cfx3-05_03156	Rhodopseudomonas_sp._SK50-23_01892	Rhodopseudomonas_sp._WA056_03530
gatA_2		Glutamyl-tRNA(Gln) amidotransferase subunit A	31	31	1	304	30103				1475	1478	1477	AzulComplete_05330	RhodoBisA53_03412	RhodoBisB18_02297	RhodoBisB5_03057	Rhodopseudomonas_faecalis_strain_JCM_11668_01570	Rhodopseudomonas_palustris_CGA009_03208	Rhodopseudomonas_palustris_DX-1_01390	Rhodopseudomonas_palustris_HaA2_02470	Rhodopseudomonas_palustris_JSC-3b_00653	Rhodopseudomonas_palustris_TIE-1_03538	Rhodopseudomonas_palustris_isolate_NC_groundwater_1818_03056	Rhodopseudomonas_palustris_strain_2.1.18_01712	Rhodopseudomonas_palustris_strain_2.1.37_03074	Rhodopseudomonas_palustris_strain_42OL_01946	Rhodopseudomonas_palustris_strain_BAL398_04395	Rhodopseudomonas_palustris_strain_DSM_126_00078	Rhodopseudomonas_palustris_strain_GJ-22_02194	Rhodopseudomonas_palustris_strain_PS3_03182	Rhodopseudomonas_palustris_strain_R1_01377	Rhodopseudomonas_palustris_strain_XCP_01920	Rhodopseudomonas_palustris_strain_YSC3_03186	Rhodopseudomonas_pentothenatexigens_strain_JA575_02617	Rhodopseudomonas_pseudopalustris_strain_DSM_123_04229	Rhodopseudomonas_rhenobacensis_strain_DSM_12706_01226	Rhodopseudomonas_sp._AAP120_03632	Rhodopseudomonas_sp._B29_00921	Rhodopseudomonas_sp._BR0G17_02356	Rhodopseudomonas_sp._BR0M22_03458	Rhodopseudomonas_sp._Cfx3-05_02279	Rhodopseudomonas_sp._SK50-23_03537	Rhodopseudomonas_sp._WA056_03854
pyrC		Dihydroorotase	31	31	1	304	30145				1019	1319	1294	AzulComplete_05343	RhodoBisA53_03429	RhodoBisB18_02279	RhodoBisB5_03070	Rhodopseudomonas_faecalis_strain_JCM_11668_01561	Rhodopseudomonas_palustris_CGA009_03218	Rhodopseudomonas_palustris_DX-1_01401	Rhodopseudomonas_palustris_HaA2_02455	Rhodopseudomonas_palustris_JSC-3b_00644	Rhodopseudomonas_palustris_TIE-1_03548	Rhodopseudomonas_palustris_isolate_NC_groundwater_1818_03034	Rhodopseudomonas_palustris_strain_2.1.18_01697	Rhodopseudomonas_palustris_strain_2.1.37_03064	Rhodopseudomonas_palustris_strain_42OL_01957	Rhodopseudomonas_palustris_strain_BAL398_03028	Rhodopseudomonas_palustris_strain_DSM_126_00068	Rhodopseudomonas_palustris_strain_GJ-22_02205	Rhodopseudomonas_palustris_strain_PS3_03192	Rhodopseudomonas_palustris_strain_R1_01367	Rhodopseudomonas_palustris_strain_XCP_01932	Rhodopseudomonas_palustris_strain_YSC3_03196	Rhodopseudomonas_pentothenatexigens_strain_JA575_02629	Rhodopseudomonas_pseudopalustris_strain_DSM_123_04215	Rhodopseudomonas_rhenobacensis_strain_DSM_12706_01241	Rhodopseudomonas_sp._AAP120_03645	Rhodopseudomonas_sp._B29_00909	Rhodopseudomonas_sp._BR0G17_02366	Rhodopseudomonas_sp._BR0M22_03448	Rhodopseudomonas_sp._Cfx3-05_02298	Rhodopseudomonas_sp._SK50-23_03549	Rhodopseudomonas_sp._WA056_02917
nuoB_1		NADH-quinone oxidoreductase subunit B	31	31	1	304	10410				581	623	599	AzulComplete_05409	RhodoBisA53_02565	RhodoBisB18_02438	RhodoBisB5_02921	Rhodopseudomonas_faecalis_strain_JCM_11668_00184	Rhodopseudomonas_palustris_CGA009_03049	Rhodopseudomonas_palustris_DX-1_03347	Rhodopseudomonas_palustris_HaA2_02609	Rhodopseudomonas_palustris_JSC-3b_01366	Rhodopseudomonas_palustris_TIE-1_03316	Rhodopseudomonas_palustris_isolate_NC_groundwater_1818_00365	Rhodopseudomonas_palustris_strain_2.1.18_03142	Rhodopseudomonas_palustris_strain_2.1.37_00371	Rhodopseudomonas_palustris_strain_42OL_03635	Rhodopseudomonas_palustris_strain_BAL398_03315	Rhodopseudomonas_palustris_strain_DSM_126_00237	Rhodopseudomonas_palustris_strain_GJ-22_02023	Rhodopseudomonas_palustris_strain_PS3_03026	Rhodopseudomonas_palustris_strain_R1_02130	Rhodopseudomonas_palustris_strain_XCP_01768	Rhodopseudomonas_palustris_strain_YSC3_03019	Rhodopseudomonas_pentothenatexigens_strain_JA575_00029	Rhodopseudomonas_pseudopalustris_strain_DSM_123_00519	Rhodopseudomonas_rhenobacensis_strain_DSM_12706_01100	Rhodopseudomonas_sp._AAP120_05113	Rhodopseudomonas_sp._B29_02058	Rhodopseudomonas_sp._BR0G17_04453	Rhodopseudomonas_sp._BR0M22_01284	Rhodopseudomonas_sp._Cfx3-05_01959	Rhodopseudomonas_sp._SK50-23_03390	Rhodopseudomonas_sp._WA056_02069
nuoD		NADH-quinone oxidoreductase subunit D	31	31	1	304	10408				890	1250	1196	AzulComplete_05411	RhodoBisA53_02568	RhodoBisB18_02442	RhodoBisB5_02919	Rhodopseudomonas_faecalis_strain_JCM_11668_00187	Rhodopseudomonas_palustris_CGA009_03047	Rhodopseudomonas_palustris_DX-1_03345	Rhodopseudomonas_palustris_HaA2_02611	Rhodopseudomonas_palustris_JSC-3b_01363	Rhodopseudomonas_palustris_TIE-1_03314	Rhodopseudomonas_palustris_isolate_NC_groundwater_1818_00363	Rhodopseudomonas_palustris_strain_2.1.18_03144	Rhodopseudomonas_palustris_strain_2.1.37_00373	Rhodopseudomonas_palustris_strain_42OL_03633	Rhodopseudomonas_palustris_strain_BAL398_04803	Rhodopseudomonas_palustris_strain_DSM_126_00239	Rhodopseudomonas_palustris_strain_GJ-22_02021	Rhodopseudomonas_palustris_strain_PS3_03024	Rhodopseudomonas_palustris_strain_R1_02128	Rhodopseudomonas_palustris_strain_XCP_01766	Rhodopseudomonas_palustris_strain_YSC3_03017	Rhodopseudomonas_pentothenatexigens_strain_JA575_00031	Rhodopseudomonas_pseudopalustris_strain_DSM_123_00517	Rhodopseudomonas_rhenobacensis_strain_DSM_12706_01096	Rhodopseudomonas_sp._AAP120_05111	Rhodopseudomonas_sp._B29_02056	Rhodopseudomonas_sp._BR0G17_04455	Rhodopseudomonas_sp._BR0M22_01282	Rhodopseudomonas_sp._Cfx3-05_01961	Rhodopseudomonas_sp._SK50-23_03388	Rhodopseudomonas_sp._WA056_02071
cobT_1		Aerobic cobaltochelatase subunit CobT	31	31	1	304	31701				293	1904	1848	AzulComplete_02322	RhodoBisA53_00132	RhodoBisB18_00558	RhodoBisB5_00293	Rhodopseudomonas_faecalis_strain_JCM_11668_03268	Rhodopseudomonas_palustris_CGA009_00517	Rhodopseudomonas_palustris_DX-1_00530	Rhodopseudomonas_palustris_HaA2_00555	Rhodopseudomonas_palustris_JSC-3b_02724	Rhodopseudomonas_palustris_TIE-1_00507	Rhodopseudomonas_palustris_isolate_NC_groundwater_1818_01422	Rhodopseudomonas_palustris_strain_2.1.18_03277	Rhodopseudomonas_palustris_strain_2.1.37_04141	Rhodopseudomonas_palustris_strain_42OL_00407	Rhodopseudomonas_palustris_strain_BAL398_00792	Rhodopseudomonas_palustris_strain_DSM_126_00729	Rhodopseudomonas_palustris_strain_GJ-22_04023	Rhodopseudomonas_palustris_strain_PS3_00514	Rhodopseudomonas_palustris_strain_R1_00143	Rhodopseudomonas_palustris_strain_XCP_03480	Rhodopseudomonas_palustris_strain_YSC3_00524	Rhodopseudomonas_pentothenatexigens_strain_JA575_03075	Rhodopseudomonas_pseudopalustris_strain_DSM_123_03790	Rhodopseudomonas_rhenobacensis_strain_DSM_12706_02313	Rhodopseudomonas_sp._AAP120_00874	Rhodopseudomonas_sp._B29_00579	Rhodopseudomonas_sp._BR0G17_00144	Rhodopseudomonas_sp._BR0M22_04418	Rhodopseudomonas_sp._Cfx3-05_01334	Rhodopseudomonas_sp._SK50-23_05339	Rhodopseudomonas_sp._WA056_04004
mnmA		tRNA-specific 2-thiouridylase MnmA	31	31	1	304	6232				515	1208	1174	AzulComplete_00035	RhodoBisA53_01058	RhodoBisB18_01008	RhodoBisB5_04006	Rhodopseudomonas_faecalis_strain_JCM_11668_00699	Rhodopseudomonas_palustris_CGA009_01343	Rhodopseudomonas_palustris_DX-1_02433	Rhodopseudomonas_palustris_HaA2_04180	Rhodopseudomonas_palustris_JSC-3b_02392	Rhodopseudomonas_palustris_TIE-1_01514	Rhodopseudomonas_palustris_isolate_NC_groundwater_1818_04449	Rhodopseudomonas_palustris_strain_2.1.18_02397	Rhodopseudomonas_palustris_strain_2.1.37_01390	Rhodopseudomonas_palustris_strain_42OL_03774	Rhodopseudomonas_palustris_strain_BAL398_03527	Rhodopseudomonas_palustris_strain_DSM_126_04937	Rhodopseudomonas_palustris_strain_GJ-22_00556	Rhodopseudomonas_palustris_strain_PS3_01387	Rhodopseudomonas_palustris_strain_R1_02879	Rhodopseudomonas_palustris_strain_XCP_01250	Rhodopseudomonas_palustris_strain_YSC3_01356	Rhodopseudomonas_pentothenatexigens_strain_JA575_04498	Rhodopseudomonas_pseudopalustris_strain_DSM_123_04207	Rhodopseudomonas_rhenobacensis_strain_DSM_12706_01549	Rhodopseudomonas_sp._AAP120_00276	Rhodopseudomonas_sp._B29_01648	Rhodopseudomonas_sp._BR0G17_04568	Rhodopseudomonas_sp._BR0M22_02726	Rhodopseudomonas_sp._Cfx3-05_00535	Rhodopseudomonas_sp._SK50-23_01338	Rhodopseudomonas_sp._WA056_03426
hflC		Modulator of FtsH protease HflC	31	31	1	304	4922				890	1001	934	AzulComplete_04069	RhodoBisA53_02210	RhodoBisB18_03323	RhodoBisB5_03400	Rhodopseudomonas_faecalis_strain_JCM_11668_03107	Rhodopseudomonas_palustris_CGA009_03611	Rhodopseudomonas_palustris_DX-1_04948	Rhodopseudomonas_palustris_HaA2_02057	Rhodopseudomonas_palustris_JSC-3b_01611	Rhodopseudomonas_palustris_TIE-1_04030	Rhodopseudomonas_palustris_isolate_NC_groundwater_1818_00045	Rhodopseudomonas_palustris_strain_2.1.18_02327	Rhodopseudomonas_palustris_strain_2.1.37_04706	Rhodopseudomonas_palustris_strain_42OL_03446	Rhodopseudomonas_palustris_strain_BAL398_02425	Rhodopseudomonas_palustris_strain_DSM_126_02919	Rhodopseudomonas_palustris_strain_GJ-22_02577	Rhodopseudomonas_palustris_strain_PS3_03564	Rhodopseudomonas_palustris_strain_R1_04068	Rhodopseudomonas_palustris_strain_XCP_00209	Rhodopseudomonas_palustris_strain_YSC3_03577	Rhodopseudomonas_pentothenatexigens_strain_JA575_00568	Rhodopseudomonas_pseudopalustris_strain_DSM_123_01453	Rhodopseudomonas_rhenobacensis_strain_DSM_12706_01925	Rhodopseudomonas_sp._AAP120_04760	Rhodopseudomonas_sp._B29_04308	Rhodopseudomonas_sp._BR0G17_05020	Rhodopseudomonas_sp._BR0M22_02063	Rhodopseudomonas_sp._Cfx3-05_03123	Rhodopseudomonas_sp._SK50-23_01927	Rhodopseudomonas_sp._WA056_03090
yqeY		putative protein YqeY	31	31	1	304	23450				455	524	457	AzulComplete_00007	RhodoBisA53_01000	RhodoBisB18_00983	RhodoBisB5_04030	Rhodopseudomonas_faecalis_strain_JCM_11668_00720	Rhodopseudomonas_palustris_CGA009_01316	Rhodopseudomonas_palustris_DX-1_02410	Rhodopseudomonas_palustris_HaA2_04204	Rhodopseudomonas_palustris_JSC-3b_02417	Rhodopseudomonas_palustris_TIE-1_01491	Rhodopseudomonas_palustris_isolate_NC_groundwater_1818_03253	Rhodopseudomonas_palustris_strain_2.1.18_03640	Rhodopseudomonas_palustris_strain_2.1.37_01363	Rhodopseudomonas_palustris_strain_42OL_03754	Rhodopseudomonas_palustris_strain_BAL398_03047	Rhodopseudomonas_palustris_strain_DSM_126_04910	Rhodopseudomonas_palustris_strain_GJ-22_00535	Rhodopseudomonas_palustris_strain_PS3_01354	Rhodopseudomonas_palustris_strain_R1_03359	Rhodopseudomonas_palustris_strain_XCP_04449	Rhodopseudomonas_palustris_strain_YSC3_01324	Rhodopseudomonas_pentothenatexigens_strain_JA575_01752	Rhodopseudomonas_pseudopalustris_strain_DSM_123_04452	Rhodopseudomonas_rhenobacensis_strain_DSM_12706_03092	Rhodopseudomonas_sp._AAP120_03263	Rhodopseudomonas_sp._B29_01527	Rhodopseudomonas_sp._BR0G17_03776	Rhodopseudomonas_sp._BR0M22_03685	Rhodopseudomonas_sp._Cfx3-05_00557	Rhodopseudomonas_sp._SK50-23_04962	Rhodopseudomonas_sp._WA056_02104
flgH		Flagellar L-ring protein	31	31	1	304	3829				749	758	757	AzulComplete_00308	RhodoBisA53_01554	RhodoBisB18_01529	RhodoBisB5_01710	Rhodopseudomonas_faecalis_strain_JCM_11668_03338	Rhodopseudomonas_palustris_CGA009_04039	Rhodopseudomonas_palustris_DX-1_01609	Rhodopseudomonas_palustris_HaA2_03846	Rhodopseudomonas_palustris_JSC-3b_02033	Rhodopseudomonas_palustris_TIE-1_04454	Rhodopseudomonas_palustris_isolate_NC_groundwater_1818_04917	Rhodopseudomonas_palustris_strain_2.1.18_03906	Rhodopseudomonas_palustris_strain_2.1.37_02362	Rhodopseudomonas_palustris_strain_42OL_02069	Rhodopseudomonas_palustris_strain_BAL398_02188	Rhodopseudomonas_palustris_strain_DSM_126_02265	Rhodopseudomonas_palustris_strain_GJ-22_02987	Rhodopseudomonas_palustris_strain_PS3_03957	Rhodopseudomonas_palustris_strain_R1_03860	Rhodopseudomonas_palustris_strain_XCP_04872	Rhodopseudomonas_palustris_strain_YSC3_03983	Rhodopseudomonas_pentothenatexigens_strain_JA575_01296	Rhodopseudomonas_pseudopalustris_strain_DSM_123_02902	Rhodopseudomonas_rhenobacensis_strain_DSM_12706_02233	Rhodopseudomonas_sp._AAP120_03913	Rhodopseudomonas_sp._B29_04581	Rhodopseudomonas_sp._BR0G17_00726	Rhodopseudomonas_sp._BR0M22_01903	Rhodopseudomonas_sp._Cfx3-05_00254	Rhodopseudomonas_sp._SK50-23_04285	Rhodopseudomonas_sp._WA056_00202
fliP		Flagellar biosynthetic protein FliP	31	31	1	304	3812				674	767	743	AzulComplete_00318	RhodoBisA53_01569	RhodoBisB18_01540	RhodoBisB5_01720	Rhodopseudomonas_faecalis_strain_JCM_11668_03347	Rhodopseudomonas_palustris_CGA009_04027	Rhodopseudomonas_palustris_DX-1_01599	Rhodopseudomonas_palustris_HaA2_03836	Rhodopseudomonas_palustris_JSC-3b_02024	Rhodopseudomonas_palustris_TIE-1_04442	Rhodopseudomonas_palustris_isolate_NC_groundwater_1818_00733	Rhodopseudomonas_palustris_strain_2.1.18_03923	Rhodopseudomonas_palustris_strain_2.1.37_02350	Rhodopseudomonas_palustris_strain_42OL_02079	Rhodopseudomonas_palustris_strain_BAL398_02702	Rhodopseudomonas_palustris_strain_DSM_126_02253	Rhodopseudomonas_palustris_strain_GJ-22_02977	Rhodopseudomonas_palustris_strain_PS3_03947	Rhodopseudomonas_palustris_strain_R1_02685	Rhodopseudomonas_palustris_strain_XCP_04862	Rhodopseudomonas_palustris_strain_YSC3_03971	Rhodopseudomonas_pentothenatexigens_strain_JA575_02880	Rhodopseudomonas_pseudopalustris_strain_DSM_123_02912	Rhodopseudomonas_rhenobacensis_strain_DSM_12706_02222	Rhodopseudomonas_sp._AAP120_04208	Rhodopseudomonas_sp._B29_04568	Rhodopseudomonas_sp._BR0G17_00716	Rhodopseudomonas_sp._BR0M22_01913	Rhodopseudomonas_sp._Cfx3-05_00243	Rhodopseudomonas_sp._SK50-23_04276	Rhodopseudomonas_sp._WA056_01472
fumA		Fumarate hydratase class I, aerobic	31	31	1	304	3778				788	1670	1628	AzulComplete_00336	RhodoBisA53_01591	RhodoBisB18_01560	RhodoBisB5_01738	Rhodopseudomonas_faecalis_strain_JCM_11668_03359	Rhodopseudomonas_palustris_CGA009_04011	Rhodopseudomonas_palustris_DX-1_01582	Rhodopseudomonas_palustris_HaA2_03818	Rhodopseudomonas_palustris_JSC-3b_02012	Rhodopseudomonas_palustris_TIE-1_04426	Rhodopseudomonas_palustris_isolate_NC_groundwater_1818_00749	Rhodopseudomonas_palustris_strain_2.1.18_03941	Rhodopseudomonas_palustris_strain_2.1.37_02334	Rhodopseudomonas_palustris_strain_42OL_03291	Rhodopseudomonas_palustris_strain_BAL398_03497	Rhodopseudomonas_palustris_strain_DSM_126_04715	Rhodopseudomonas_palustris_strain_GJ-22_02960	Rhodopseudomonas_palustris_strain_PS3_03932	Rhodopseudomonas_palustris_strain_R1_02670	Rhodopseudomonas_palustris_strain_XCP_04845	Rhodopseudomonas_palustris_strain_YSC3_03955	Rhodopseudomonas_pentothenatexigens_strain_JA575_02897	Rhodopseudomonas_pseudopalustris_strain_DSM_123_02929	Rhodopseudomonas_rhenobacensis_strain_DSM_12706_02203	Rhodopseudomonas_sp._AAP120_04225	Rhodopseudomonas_sp._B29_05119	Rhodopseudomonas_sp._BR0G17_02861	Rhodopseudomonas_sp._BR0M22_02778	Rhodopseudomonas_sp._Cfx3-05_00222	Rhodopseudomonas_sp._SK50-23_04258	Rhodopseudomonas_sp._WA056_00351
rpe		Ribulose-phosphate 3-epimerase	31	31	1	304	34220				380	701	687	AzulComplete_00420	RhodoBisA53_01670	RhodoBisB18_01642	RhodoBisB5_01799	Rhodopseudomonas_faecalis_strain_JCM_11668_00345	Rhodopseudomonas_palustris_CGA009_03945	Rhodopseudomonas_palustris_DX-1_01532	Rhodopseudomonas_palustris_HaA2_03744	Rhodopseudomonas_palustris_JSC-3b_01947	Rhodopseudomonas_palustris_TIE-1_04371	Rhodopseudomonas_palustris_isolate_NC_groundwater_1818_04359	Rhodopseudomonas_palustris_strain_2.1.18_04801	Rhodopseudomonas_palustris_strain_2.1.37_04888	Rhodopseudomonas_palustris_strain_42OL_01570	Rhodopseudomonas_palustris_strain_BAL398_02101	Rhodopseudomonas_palustris_strain_DSM_126_03449	Rhodopseudomonas_palustris_strain_GJ-22_02906	Rhodopseudomonas_palustris_strain_PS3_03883	Rhodopseudomonas_palustris_strain_R1_04221	Rhodopseudomonas_palustris_strain_XCP_04792	Rhodopseudomonas_palustris_strain_YSC3_03902	Rhodopseudomonas_pentothenatexigens_strain_JA575_02948	Rhodopseudomonas_pseudopalustris_strain_DSM_123_00931	Rhodopseudomonas_rhenobacensis_strain_DSM_12706_03327	Rhodopseudomonas_sp._AAP120_04305	Rhodopseudomonas_sp._B29_01158	Rhodopseudomonas_sp._BR0G17_04557	Rhodopseudomonas_sp._BR0M22_04664	Rhodopseudomonas_sp._Cfx3-05_00132	Rhodopseudomonas_sp._SK50-23_04084	Rhodopseudomonas_sp._WA056_00466
accC		Biotin carboxylase	31	31	1	304	8655				1019	1355	1341	AzulComplete_01163	RhodoBisA53_03044	RhodoBisB18_02921	RhodoBisB5_02458	Rhodopseudomonas_faecalis_strain_JCM_11668_01402	Rhodopseudomonas_palustris_CGA009_02509	Rhodopseudomonas_palustris_DX-1_02710	Rhodopseudomonas_palustris_HaA2_03069	Rhodopseudomonas_palustris_JSC-3b_00870	Rhodopseudomonas_palustris_TIE-1_02719	Rhodopseudomonas_palustris_isolate_NC_groundwater_1818_02014	Rhodopseudomonas_palustris_strain_2.1.18_04174	Rhodopseudomonas_palustris_strain_2.1.37_03939	Rhodopseudomonas_palustris_strain_42OL_02359	Rhodopseudomonas_palustris_strain_BAL398_03535	Rhodopseudomonas_palustris_strain_DSM_126_03493	Rhodopseudomonas_palustris_strain_GJ-22_01560	Rhodopseudomonas_palustris_strain_PS3_02461	Rhodopseudomonas_palustris_strain_R1_01526	Rhodopseudomonas_palustris_strain_XCP_02409	Rhodopseudomonas_palustris_strain_YSC3_02488	Rhodopseudomonas_pentothenatexigens_strain_JA575_04538	Rhodopseudomonas_pseudopalustris_strain_DSM_123_00073	Rhodopseudomonas_rhenobacensis_strain_DSM_12706_00605	Rhodopseudomonas_sp._AAP120_03677	Rhodopseudomonas_sp._B29_00210	Rhodopseudomonas_sp._BR0G17_03605	Rhodopseudomonas_sp._BR0M22_04716	Rhodopseudomonas_sp._Cfx3-05_01728	Rhodopseudomonas_sp._SK50-23_02878	Rhodopseudomonas_sp._WA056_00395
sufC		putative ATP-dependent transporter SufC	31	31	1	304	6349				755	758	757	AzulComplete_01194	RhodoBisA53_03022	RhodoBisB18_02891	RhodoBisB5_02484	Rhodopseudomonas_faecalis_strain_JCM_11668_01380	Rhodopseudomonas_palustris_CGA009_02540	Rhodopseudomonas_palustris_DX-1_02737	Rhodopseudomonas_palustris_HaA2_03041	Rhodopseudomonas_palustris_JSC-3b_00892	Rhodopseudomonas_palustris_TIE-1_02750	Rhodopseudomonas_palustris_isolate_NC_groundwater_1818_01982	Rhodopseudomonas_palustris_strain_2.1.18_04148	Rhodopseudomonas_palustris_strain_2.1.37_03970	Rhodopseudomonas_palustris_strain_42OL_02386	Rhodopseudomonas_palustris_strain_BAL398_04008	Rhodopseudomonas_palustris_strain_DSM_126_03462	Rhodopseudomonas_palustris_strain_GJ-22_01587	Rhodopseudomonas_palustris_strain_PS3_02492	Rhodopseudomonas_palustris_strain_R1_01556	Rhodopseudomonas_palustris_strain_XCP_02441	Rhodopseudomonas_palustris_strain_YSC3_02518	Rhodopseudomonas_pentothenatexigens_strain_JA575_03614	Rhodopseudomonas_pseudopalustris_strain_DSM_123_00100	Rhodopseudomonas_rhenobacensis_strain_DSM_12706_00579	Rhodopseudomonas_sp._AAP120_02519	Rhodopseudomonas_sp._B29_00160	Rhodopseudomonas_sp._BR0G17_03977	Rhodopseudomonas_sp._BR0M22_04290	Rhodopseudomonas_sp._Cfx3-05_01759	Rhodopseudomonas_sp._SK50-23_02925	Rhodopseudomonas_sp._WA056_00422
csd		putative cysteine desulfurase	31	31	1	304	6330				1244	1247	1246	AzulComplete_01196	RhodoBisA53_03020	RhodoBisB18_02889	RhodoBisB5_02486	Rhodopseudomonas_faecalis_strain_JCM_11668_01378	Rhodopseudomonas_palustris_CGA009_02542	Rhodopseudomonas_palustris_DX-1_02739	Rhodopseudomonas_palustris_HaA2_03039	Rhodopseudomonas_palustris_JSC-3b_00894	Rhodopseudomonas_palustris_TIE-1_02752	Rhodopseudomonas_palustris_isolate_NC_groundwater_1818_01980	Rhodopseudomonas_palustris_strain_2.1.18_04146	Rhodopseudomonas_palustris_strain_2.1.37_03972	Rhodopseudomonas_palustris_strain_42OL_02388	Rhodopseudomonas_palustris_strain_BAL398_04006	Rhodopseudomonas_palustris_strain_DSM_126_03460	Rhodopseudomonas_palustris_strain_GJ-22_01589	Rhodopseudomonas_palustris_strain_PS3_02494	Rhodopseudomonas_palustris_strain_R1_01558	Rhodopseudomonas_palustris_strain_XCP_02443	Rhodopseudomonas_palustris_strain_YSC3_02520	Rhodopseudomonas_pentothenatexigens_strain_JA575_03612	Rhodopseudomonas_pseudopalustris_strain_DSM_123_00102	Rhodopseudomonas_rhenobacensis_strain_DSM_12706_00577	Rhodopseudomonas_sp._AAP120_05145	Rhodopseudomonas_sp._B29_00162	Rhodopseudomonas_sp._BR0G17_03975	Rhodopseudomonas_sp._BR0M22_04288	Rhodopseudomonas_sp._Cfx3-05_01761	Rhodopseudomonas_sp._SK50-23_02927	Rhodopseudomonas_sp._WA056_00424
rgtE		Dodecaprenyl-phosphate galacturonate synthase	31	31	1	304	7222				740	776	753	AzulComplete_01276	RhodoBisA53_02771	RhodoBisB18_02583	RhodoBisB5_02587	Rhodopseudomonas_faecalis_strain_JCM_11668_00314	Rhodopseudomonas_palustris_CGA009_02634	Rhodopseudomonas_palustris_DX-1_03717	Rhodopseudomonas_palustris_HaA2_02962	Rhodopseudomonas_palustris_JSC-3b_01252	Rhodopseudomonas_palustris_TIE-1_02837	Rhodopseudomonas_palustris_isolate_NC_groundwater_1818_03434	Rhodopseudomonas_palustris_strain_2.1.18_02116	Rhodopseudomonas_palustris_strain_2.1.37_04064	Rhodopseudomonas_palustris_strain_42OL_01364	Rhodopseudomonas_palustris_strain_BAL398_04569	Rhodopseudomonas_palustris_strain_DSM_126_03751	Rhodopseudomonas_palustris_strain_GJ-22_01664	Rhodopseudomonas_palustris_strain_PS3_02656	Rhodopseudomonas_palustris_strain_R1_01961	Rhodopseudomonas_palustris_strain_XCP_00250	Rhodopseudomonas_palustris_strain_YSC3_02621	Rhodopseudomonas_pentothenatexigens_strain_JA575_04033	Rhodopseudomonas_pseudopalustris_strain_DSM_123_04400	Rhodopseudomonas_rhenobacensis_strain_DSM_12706_02617	Rhodopseudomonas_sp._AAP120_03360	Rhodopseudomonas_sp._B29_01925	Rhodopseudomonas_sp._BR0G17_01514	Rhodopseudomonas_sp._BR0M22_02396	Rhodopseudomonas_sp._Cfx3-05_01836	Rhodopseudomonas_sp._SK50-23_03032	Rhodopseudomonas_sp._WA056_04600
rimO		Ribosomal protein S12 methylthiotransferase RimO	31	31	1	304	28309				1325	1328	1325	AzulComplete_01361	RhodoBisA53_03097	RhodoBisB18_02661	RhodoBisB5_02667	Rhodopseudomonas_faecalis_strain_JCM_11668_01183	Rhodopseudomonas_palustris_CGA009_02762	Rhodopseudomonas_palustris_DX-1_03799	Rhodopseudomonas_palustris_HaA2_02883	Rhodopseudomonas_palustris_JSC-3b_01143	Rhodopseudomonas_palustris_TIE-1_02967	Rhodopseudomonas_palustris_isolate_NC_groundwater_1818_02661	Rhodopseudomonas_palustris_strain_2.1.18_01525	Rhodopseudomonas_palustris_strain_2.1.37_04262	Rhodopseudomonas_palustris_strain_42OL_03674	Rhodopseudomonas_palustris_strain_BAL398_00716	Rhodopseudomonas_palustris_strain_DSM_126_00530	Rhodopseudomonas_palustris_strain_GJ-22_01747	Rhodopseudomonas_palustris_strain_PS3_02741	Rhodopseudomonas_palustris_strain_R1_00479	Rhodopseudomonas_palustris_strain_XCP_00360	Rhodopseudomonas_palustris_strain_YSC3_02734	Rhodopseudomonas_pentothenatexigens_strain_JA575_00301	Rhodopseudomonas_pseudopalustris_strain_DSM_123_00264	Rhodopseudomonas_rhenobacensis_strain_DSM_12706_00392	Rhodopseudomonas_sp._AAP120_04862	Rhodopseudomonas_sp._B29_00324	Rhodopseudomonas_sp._BR0G17_01421	Rhodopseudomonas_sp._BR0M22_01169	Rhodopseudomonas_sp._Cfx3-05_01914	Rhodopseudomonas_sp._SK50-23_03149	Rhodopseudomonas_sp._WA056_04386
lexA_2		LexA repressor	31	31	1	304	10287				704	713	709	AzulComplete_01372	RhodoBisA53_02616	RhodoBisB18_02492	RhodoBisB5_02873	Rhodopseudomonas_faecalis_strain_JCM_11668_00229	Rhodopseudomonas_palustris_CGA009_02999	Rhodopseudomonas_palustris_DX-1_03298	Rhodopseudomonas_palustris_HaA2_02851	Rhodopseudomonas_palustris_JSC-3b_01320	Rhodopseudomonas_palustris_TIE-1_03266	Rhodopseudomonas_palustris_isolate_NC_groundwater_1818_00313	Rhodopseudomonas_palustris_strain_2.1.18_01243	Rhodopseudomonas_palustris_strain_2.1.37_00421	Rhodopseudomonas_palustris_strain_42OL_02595	Rhodopseudomonas_palustris_strain_BAL398_03183	Rhodopseudomonas_palustris_strain_DSM_126_00291	Rhodopseudomonas_palustris_strain_GJ-22_01974	Rhodopseudomonas_palustris_strain_PS3_02976	Rhodopseudomonas_palustris_strain_R1_00083	Rhodopseudomonas_palustris_strain_XCP_01718	Rhodopseudomonas_palustris_strain_YSC3_02970	Rhodopseudomonas_pentothenatexigens_strain_JA575_00079	Rhodopseudomonas_pseudopalustris_strain_DSM_123_00471	Rhodopseudomonas_rhenobacensis_strain_DSM_12706_01047	Rhodopseudomonas_sp._AAP120_04851	Rhodopseudomonas_sp._B29_03093	Rhodopseudomonas_sp._BR0G17_04503	Rhodopseudomonas_sp._BR0M22_04222	Rhodopseudomonas_sp._Cfx3-05_02009	Rhodopseudomonas_sp._SK50-23_03339	Rhodopseudomonas_sp._WA056_03323
tatA		Sec-independent protein translocase protein TatA	31	31	1	304	22778				194	242	235	AzulComplete_01430	RhodoBisA53_02740	RhodoBisB18_02552	RhodoBisB5_02823	Rhodopseudomonas_faecalis_strain_JCM_11668_00274	Rhodopseudomonas_palustris_CGA009_02941	Rhodopseudomonas_palustris_DX-1_03245	Rhodopseudomonas_palustris_HaA2_02786	Rhodopseudomonas_palustris_JSC-3b_01275	Rhodopseudomonas_palustris_TIE-1_03207	Rhodopseudomonas_palustris_isolate_NC_groundwater_1818_00253	Rhodopseudomonas_palustris_strain_2.1.18_01304	Rhodopseudomonas_palustris_strain_2.1.37_00481	Rhodopseudomonas_palustris_strain_42OL_04599	Rhodopseudomonas_palustris_strain_BAL398_04743	Rhodopseudomonas_palustris_strain_DSM_126_00349	Rhodopseudomonas_palustris_strain_GJ-22_01921	Rhodopseudomonas_palustris_strain_PS3_02916	Rhodopseudomonas_palustris_strain_R1_03305	Rhodopseudomonas_palustris_strain_XCP_01660	Rhodopseudomonas_palustris_strain_YSC3_02909	Rhodopseudomonas_pentothenatexigens_strain_JA575_00141	Rhodopseudomonas_pseudopalustris_strain_DSM_123_00421	Rhodopseudomonas_rhenobacensis_strain_DSM_12706_02584	Rhodopseudomonas_sp._AAP120_04794	Rhodopseudomonas_sp._B29_03589	Rhodopseudomonas_sp._BR0G17_01247	Rhodopseudomonas_sp._BR0M22_01755	Rhodopseudomonas_sp._Cfx3-05_02057	Rhodopseudomonas_sp._SK50-23_03275	Rhodopseudomonas_sp._WA056_02165
secD		Protein translocase subunit SecD	31	31	1	304	22733				284	1604	1529	AzulComplete_01445	RhodoBisA53_02959	RhodoBisB18_02822	RhodoBisB5_02810	Rhodopseudomonas_faecalis_strain_JCM_11668_01328	Rhodopseudomonas_palustris_CGA009_02924	Rhodopseudomonas_palustris_DX-1_03231	Rhodopseudomonas_palustris_HaA2_02773	Rhodopseudomonas_palustris_JSC-3b_00989	Rhodopseudomonas_palustris_TIE-1_03189	Rhodopseudomonas_palustris_isolate_NC_groundwater_1818_00239	Rhodopseudomonas_palustris_strain_2.1.18_01317	Rhodopseudomonas_palustris_strain_2.1.37_00498	Rhodopseudomonas_palustris_strain_42OL_04586	Rhodopseudomonas_palustris_strain_BAL398_01303	Rhodopseudomonas_palustris_strain_DSM_126_00366	Rhodopseudomonas_palustris_strain_GJ-22_01907	Rhodopseudomonas_palustris_strain_PS3_02899	Rhodopseudomonas_palustris_strain_R1_03322	Rhodopseudomonas_palustris_strain_XCP_01648	Rhodopseudomonas_palustris_strain_YSC3_02892	Rhodopseudomonas_pentothenatexigens_strain_JA575_00154	Rhodopseudomonas_pseudopalustris_strain_DSM_123_00408	Rhodopseudomonas_rhenobacensis_strain_DSM_12706_00518	Rhodopseudomonas_sp._AAP120_02636	Rhodopseudomonas_sp._B29_02415	Rhodopseudomonas_sp._BR0G17_01264	Rhodopseudomonas_sp._BR0M22_00044	Rhodopseudomonas_sp._Cfx3-05_02070	Rhodopseudomonas_sp._SK50-23_03263	Rhodopseudomonas_sp._WA056_00718
uvrA		UvrABC system protein A	31	31	1	304	22638				1547	3125	2991	AzulComplete_01459	RhodoBisA53_02941	RhodoBisB18_02802	RhodoBisB5_02792	Rhodopseudomonas_faecalis_strain_JCM_11668_01309	Rhodopseudomonas_palustris_CGA009_02908	Rhodopseudomonas_palustris_DX-1_03212	Rhodopseudomonas_palustris_HaA2_02756	Rhodopseudomonas_palustris_JSC-3b_01003	Rhodopseudomonas_palustris_TIE-1_03173	Rhodopseudomonas_palustris_isolate_NC_groundwater_1818_00218	Rhodopseudomonas_palustris_strain_2.1.18_01830	Rhodopseudomonas_palustris_strain_2.1.37_00514	Rhodopseudomonas_palustris_strain_42OL_04570	Rhodopseudomonas_palustris_strain_BAL398_00058	Rhodopseudomonas_palustris_strain_DSM_126_00384	Rhodopseudomonas_palustris_strain_GJ-22_01888	Rhodopseudomonas_palustris_strain_PS3_02883	Rhodopseudomonas_palustris_strain_R1_03338	Rhodopseudomonas_palustris_strain_XCP_01630	Rhodopseudomonas_palustris_strain_YSC3_02761	Rhodopseudomonas_pentothenatexigens_strain_JA575_00169	Rhodopseudomonas_pseudopalustris_strain_DSM_123_00389	Rhodopseudomonas_rhenobacensis_strain_DSM_12706_00499	Rhodopseudomonas_sp._AAP120_02652	Rhodopseudomonas_sp._B29_02414	Rhodopseudomonas_sp._BR0G17_01278	Rhodopseudomonas_sp._BR0M22_01020	Rhodopseudomonas_sp._Cfx3-05_02089	Rhodopseudomonas_sp._SK50-23_03248	Rhodopseudomonas_sp._WA056_02817
siaP		Sialic acid-binding periplasmic protein SiaP	31	31	1	304	16446				1019	1019	1019	AzulComplete_01497	RhodoBisA53_02927	RhodoBisB18_02755	RhodoBisB5_02757	Rhodopseudomonas_faecalis_strain_JCM_11668_01298	Rhodopseudomonas_palustris_CGA009_02872	Rhodopseudomonas_palustris_DX-1_03179	Rhodopseudomonas_palustris_HaA2_02727	Rhodopseudomonas_palustris_JSC-3b_01034	Rhodopseudomonas_palustris_TIE-1_03137	Rhodopseudomonas_palustris_isolate_NC_groundwater_1818_00194	Rhodopseudomonas_palustris_strain_2.1.18_01871	Rhodopseudomonas_palustris_strain_2.1.37_00550	Rhodopseudomonas_palustris_strain_42OL_04517	Rhodopseudomonas_palustris_strain_BAL398_02664	Rhodopseudomonas_palustris_strain_DSM_126_00419	Rhodopseudomonas_palustris_strain_GJ-22_01856	Rhodopseudomonas_palustris_strain_PS3_02855	Rhodopseudomonas_palustris_strain_R1_02205	Rhodopseudomonas_palustris_strain_XCP_01599	Rhodopseudomonas_palustris_strain_YSC3_02790	Rhodopseudomonas_pentothenatexigens_strain_JA575_00190	Rhodopseudomonas_pseudopalustris_strain_DSM_123_00354	Rhodopseudomonas_rhenobacensis_strain_DSM_12706_00479	Rhodopseudomonas_sp._AAP120_03251	Rhodopseudomonas_sp._B29_00022	Rhodopseudomonas_sp._BR0G17_01306	Rhodopseudomonas_sp._BR0M22_01051	Rhodopseudomonas_sp._Cfx3-05_02104	Rhodopseudomonas_sp._SK50-23_03093	Rhodopseudomonas_sp._WA056_03965
purM		Phosphoribosylformylglycinamidine cyclo-ligase	31	31	1	304	12836				1073	1073	1073	AzulComplete_01577	RhodoBisA53_03338	RhodoBisB18_02359	RhodoBisB5_02996	Rhodopseudomonas_faecalis_strain_JCM_11668_01625	Rhodopseudomonas_palustris_CGA009_03152	Rhodopseudomonas_palustris_DX-1_01332	Rhodopseudomonas_palustris_HaA2_02521	Rhodopseudomonas_palustris_JSC-3b_00710	Rhodopseudomonas_palustris_TIE-1_03482	Rhodopseudomonas_palustris_isolate_NC_groundwater_1818_03118	Rhodopseudomonas_palustris_strain_2.1.18_01449	Rhodopseudomonas_palustris_strain_2.1.37_03130	Rhodopseudomonas_palustris_strain_42OL_00078	Rhodopseudomonas_palustris_strain_BAL398_02262	Rhodopseudomonas_palustris_strain_DSM_126_00134	Rhodopseudomonas_palustris_strain_GJ-22_02136	Rhodopseudomonas_palustris_strain_PS3_03128	Rhodopseudomonas_palustris_strain_R1_01435	Rhodopseudomonas_palustris_strain_XCP_01858	Rhodopseudomonas_palustris_strain_YSC3_03130	Rhodopseudomonas_pentothenatexigens_strain_JA575_02559	Rhodopseudomonas_pseudopalustris_strain_DSM_123_04289	Rhodopseudomonas_rhenobacensis_strain_DSM_12706_01167	Rhodopseudomonas_sp._AAP120_02091	Rhodopseudomonas_sp._B29_01202	Rhodopseudomonas_sp._BR0G17_02977	Rhodopseudomonas_sp._BR0M22_03518	Rhodopseudomonas_sp._Cfx3-05_02218	Rhodopseudomonas_sp._SK50-23_02780	Rhodopseudomonas_sp._WA056_01295
nrdR		Transcriptional repressor NrdR	31	31	1	304	2806				482	569	485	AzulComplete_01628	RhodoBisA53_02859	RhodoBisB18_02701	RhodoBisB5_02706	Rhodopseudomonas_faecalis_strain_JCM_11668_01219	Rhodopseudomonas_palustris_CGA009_02814	Rhodopseudomonas_palustris_DX-1_03853	Rhodopseudomonas_palustris_HaA2_02674	Rhodopseudomonas_palustris_JSC-3b_01109	Rhodopseudomonas_palustris_TIE-1_03022	Rhodopseudomonas_palustris_isolate_NC_groundwater_1818_00137	Rhodopseudomonas_palustris_strain_2.1.18_01477	Rhodopseudomonas_palustris_strain_2.1.37_00608	Rhodopseudomonas_palustris_strain_42OL_00372	Rhodopseudomonas_palustris_strain_BAL398_02774	Rhodopseudomonas_palustris_strain_DSM_126_00477	Rhodopseudomonas_palustris_strain_GJ-22_01801	Rhodopseudomonas_palustris_strain_PS3_02795	Rhodopseudomonas_palustris_strain_R1_00533	Rhodopseudomonas_palustris_strain_XCP_01547	Rhodopseudomonas_palustris_strain_YSC3_02850	Rhodopseudomonas_pentothenatexigens_strain_JA575_00245	Rhodopseudomonas_pseudopalustris_strain_DSM_123_00303	Rhodopseudomonas_rhenobacensis_strain_DSM_12706_00429	Rhodopseudomonas_sp._AAP120_04714	Rhodopseudomonas_sp._B29_01983	Rhodopseudomonas_sp._BR0G17_01366	Rhodopseudomonas_sp._BR0M22_01117	Rhodopseudomonas_sp._Cfx3-05_02158	Rhodopseudomonas_sp._SK50-23_03457	Rhodopseudomonas_sp._WA056_02357
bpt		Aspartate/glutamate leucyltransferase	31	31	1	304	27586				773	794	777	AzulComplete_01642	RhodoBisA53_03067	RhodoBisB18_02690	RhodoBisB5_02693	Rhodopseudomonas_faecalis_strain_JCM_11668_01206	Rhodopseudomonas_palustris_CGA009_02798	Rhodopseudomonas_palustris_DX-1_03837	Rhodopseudomonas_palustris_HaA2_02660	Rhodopseudomonas_palustris_JSC-3b_01120	Rhodopseudomonas_palustris_TIE-1_03003	Rhodopseudomonas_palustris_isolate_NC_groundwater_1818_02627	Rhodopseudomonas_palustris_strain_2.1.18_01495	Rhodopseudomonas_palustris_strain_2.1.37_04298	Rhodopseudomonas_palustris_strain_42OL_03712	Rhodopseudomonas_palustris_strain_BAL398_02787	Rhodopseudomonas_palustris_strain_DSM_126_00494	Rhodopseudomonas_palustris_strain_GJ-22_01785	Rhodopseudomonas_palustris_strain_PS3_02777	Rhodopseudomonas_palustris_strain_R1_00515	Rhodopseudomonas_palustris_strain_XCP_00399	Rhodopseudomonas_palustris_strain_YSC3_02867	Rhodopseudomonas_pentothenatexigens_strain_JA575_00262	Rhodopseudomonas_pseudopalustris_strain_DSM_123_00290	Rhodopseudomonas_rhenobacensis_strain_DSM_12706_00418	Rhodopseudomonas_sp._AAP120_04699	Rhodopseudomonas_sp._B29_01987	Rhodopseudomonas_sp._BR0G17_01385	Rhodopseudomonas_sp._BR0M22_01132	Rhodopseudomonas_sp._Cfx3-05_02170	Rhodopseudomonas_sp._SK50-23_03479	Rhodopseudomonas_sp._WA056_04348
parC		DNA topoisomerase 4 subunit A	31	31	1	304	27704				1469	2261	2234	AzulComplete_01645	RhodoBisA53_03073	RhodoBisB18_02685	RhodoBisB5_02690	Rhodopseudomonas_faecalis_strain_JCM_11668_01202	Rhodopseudomonas_palustris_CGA009_02790	Rhodopseudomonas_palustris_DX-1_03829	Rhodopseudomonas_palustris_HaA2_02659	Rhodopseudomonas_palustris_JSC-3b_01124	Rhodopseudomonas_palustris_TIE-1_02995	Rhodopseudomonas_palustris_isolate_NC_groundwater_1818_02629	Rhodopseudomonas_palustris_strain_2.1.18_01498	Rhodopseudomonas_palustris_strain_2.1.37_04290	Rhodopseudomonas_palustris_strain_42OL_03704	Rhodopseudomonas_palustris_strain_BAL398_04286	Rhodopseudomonas_palustris_strain_DSM_126_00502	Rhodopseudomonas_palustris_strain_GJ-22_01777	Rhodopseudomonas_palustris_strain_PS3_02769	Rhodopseudomonas_palustris_strain_R1_00507	Rhodopseudomonas_palustris_strain_XCP_00391	Rhodopseudomonas_palustris_strain_YSC3_02875	Rhodopseudomonas_pentothenatexigens_strain_JA575_00270	Rhodopseudomonas_pseudopalustris_strain_DSM_123_00287	Rhodopseudomonas_rhenobacensis_strain_DSM_12706_00414	Rhodopseudomonas_sp._AAP120_04696	Rhodopseudomonas_sp._B29_02005	Rhodopseudomonas_sp._BR0G17_01393	Rhodopseudomonas_sp._BR0M22_01140	Rhodopseudomonas_sp._Cfx3-05_01938	Rhodopseudomonas_sp._SK50-23_03497	Rhodopseudomonas_sp._WA056_04356
lepB_2		Signal peptidase I	31	31	1	304	27688				758	866	778	AzulComplete_01654	RhodoBisA53_03079	RhodoBisB18_02680	RhodoBisB5_02685	Rhodopseudomonas_faecalis_strain_JCM_11668_01197	Rhodopseudomonas_palustris_CGA009_02783	Rhodopseudomonas_palustris_DX-1_03820	Rhodopseudomonas_palustris_HaA2_02649	Rhodopseudomonas_palustris_JSC-3b_01129	Rhodopseudomonas_palustris_TIE-1_02988	Rhodopseudomonas_palustris_isolate_NC_groundwater_1818_02638	Rhodopseudomonas_palustris_strain_2.1.18_01508	Rhodopseudomonas_palustris_strain_2.1.37_04283	Rhodopseudomonas_palustris_strain_42OL_03695	Rhodopseudomonas_palustris_strain_BAL398_02823	Rhodopseudomonas_palustris_strain_DSM_126_00509	Rhodopseudomonas_palustris_strain_GJ-22_01768	Rhodopseudomonas_palustris_strain_PS3_02762	Rhodopseudomonas_palustris_strain_R1_00500	Rhodopseudomonas_palustris_strain_XCP_00382	Rhodopseudomonas_palustris_strain_YSC3_02882	Rhodopseudomonas_pentothenatexigens_strain_JA575_00279	Rhodopseudomonas_pseudopalustris_strain_DSM_123_00282	Rhodopseudomonas_rhenobacensis_strain_DSM_12706_00408	Rhodopseudomonas_sp._AAP120_04687	Rhodopseudomonas_sp._B29_01998	Rhodopseudomonas_sp._BR0G17_01400	Rhodopseudomonas_sp._BR0M22_01147	Rhodopseudomonas_sp._Cfx3-05_01933	Rhodopseudomonas_sp._SK50-23_03503	Rhodopseudomonas_sp._WA056_04365
pyrH		Uridylate kinase	31	31	1	304	10314				716	716	716	AzulComplete_01676	RhodoBisA53_02600	RhodoBisB18_02476	RhodoBisB5_02889	Rhodopseudomonas_faecalis_strain_JCM_11668_00213	Rhodopseudomonas_palustris_CGA009_03016	Rhodopseudomonas_palustris_DX-1_03314	Rhodopseudomonas_palustris_HaA2_02868	Rhodopseudomonas_palustris_JSC-3b_01336	Rhodopseudomonas_palustris_TIE-1_03283	Rhodopseudomonas_palustris_isolate_NC_groundwater_1818_00330	Rhodopseudomonas_palustris_strain_2.1.18_01227	Rhodopseudomonas_palustris_strain_2.1.37_00404	Rhodopseudomonas_palustris_strain_42OL_02611	Rhodopseudomonas_palustris_strain_BAL398_01673	Rhodopseudomonas_palustris_strain_DSM_126_00274	Rhodopseudomonas_palustris_strain_GJ-22_01990	Rhodopseudomonas_palustris_strain_PS3_02993	Rhodopseudomonas_palustris_strain_R1_02097	Rhodopseudomonas_palustris_strain_XCP_01734	Rhodopseudomonas_palustris_strain_YSC3_02986	Rhodopseudomonas_pentothenatexigens_strain_JA575_00063	Rhodopseudomonas_pseudopalustris_strain_DSM_123_00487	Rhodopseudomonas_rhenobacensis_strain_DSM_12706_01063	Rhodopseudomonas_sp._AAP120_04067	Rhodopseudomonas_sp._B29_01428	Rhodopseudomonas_sp._BR0G17_04486	Rhodopseudomonas_sp._BR0M22_04205	Rhodopseudomonas_sp._Cfx3-05_01992	Rhodopseudomonas_sp._SK50-23_03359	Rhodopseudomonas_sp._WA056_04288
tsf		Elongation factor Ts	31	31	1	304	10316				923	926	925	AzulComplete_01677	RhodoBisA53_02599	RhodoBisB18_02475	RhodoBisB5_02890	Rhodopseudomonas_faecalis_strain_JCM_11668_00212	Rhodopseudomonas_palustris_CGA009_03017	Rhodopseudomonas_palustris_DX-1_03315	Rhodopseudomonas_palustris_HaA2_02869	Rhodopseudomonas_palustris_JSC-3b_01337	Rhodopseudomonas_palustris_TIE-1_03284	Rhodopseudomonas_palustris_isolate_NC_groundwater_1818_00331	Rhodopseudomonas_palustris_strain_2.1.18_01226	Rhodopseudomonas_palustris_strain_2.1.37_00403	Rhodopseudomonas_palustris_strain_42OL_02612	Rhodopseudomonas_palustris_strain_BAL398_01672	Rhodopseudomonas_palustris_strain_DSM_126_00273	Rhodopseudomonas_palustris_strain_GJ-22_01991	Rhodopseudomonas_palustris_strain_PS3_02994	Rhodopseudomonas_palustris_strain_R1_02098	Rhodopseudomonas_palustris_strain_XCP_01735	Rhodopseudomonas_palustris_strain_YSC3_02987	Rhodopseudomonas_pentothenatexigens_strain_JA575_00062	Rhodopseudomonas_pseudopalustris_strain_DSM_123_00488	Rhodopseudomonas_rhenobacensis_strain_DSM_12706_01064	Rhodopseudomonas_sp._AAP120_04068	Rhodopseudomonas_sp._B29_01429	Rhodopseudomonas_sp._BR0G17_04485	Rhodopseudomonas_sp._BR0M22_04204	Rhodopseudomonas_sp._Cfx3-05_01991	Rhodopseudomonas_sp._SK50-23_03360	Rhodopseudomonas_sp._WA056_04289
bdhA_2		D-beta-hydroxybutyrate dehydrogenase	31	31	1	304	18493				788	788	788	AzulComplete_01865	RhodoBisA53_01801	RhodoBisB18_04064	RhodoBisB5_01420	Rhodopseudomonas_faecalis_strain_JCM_11668_02184	Rhodopseudomonas_palustris_CGA009_04351	Rhodopseudomonas_palustris_DX-1_02895	Rhodopseudomonas_palustris_HaA2_01429	Rhodopseudomonas_palustris_JSC-3b_00227	Rhodopseudomonas_palustris_TIE-1_04716	Rhodopseudomonas_palustris_isolate_NC_groundwater_1818_05265	Rhodopseudomonas_palustris_strain_2.1.18_00833	Rhodopseudomonas_palustris_strain_2.1.37_02131	Rhodopseudomonas_palustris_strain_42OL_00769	Rhodopseudomonas_palustris_strain_BAL398_00327	Rhodopseudomonas_palustris_strain_DSM_126_03996	Rhodopseudomonas_palustris_strain_GJ-22_03252	Rhodopseudomonas_palustris_strain_PS3_04206	Rhodopseudomonas_palustris_strain_R1_02522	Rhodopseudomonas_palustris_strain_XCP_00979	Rhodopseudomonas_palustris_strain_YSC3_04238	Rhodopseudomonas_pentothenatexigens_strain_JA575_03318	Rhodopseudomonas_pseudopalustris_strain_DSM_123_02488	Rhodopseudomonas_rhenobacensis_strain_DSM_12706_02188	Rhodopseudomonas_sp._AAP120_00795	Rhodopseudomonas_sp._B29_03456	Rhodopseudomonas_sp._BR0G17_03294	Rhodopseudomonas_sp._BR0M22_01341	Rhodopseudomonas_sp._Cfx3-05_03738	Rhodopseudomonas_sp._SK50-23_04803	Rhodopseudomonas_sp._WA056_03652
ispH_2		4-hydroxy-3-methylbut-2-enyl diphosphate reductase	31	31	1	304	399				962	1013	964	AzulComplete_01933	RhodoBisA53_04190	RhodoBisB18_04139	RhodoBisB5_04076	Rhodopseudomonas_faecalis_strain_JCM_11668_02521	Rhodopseudomonas_palustris_CGA009_04414	Rhodopseudomonas_palustris_DX-1_02829	Rhodopseudomonas_palustris_HaA2_01364	Rhodopseudomonas_palustris_JSC-3b_00158	Rhodopseudomonas_palustris_TIE-1_04781	Rhodopseudomonas_palustris_isolate_NC_groundwater_1818_05332	Rhodopseudomonas_palustris_strain_2.1.18_02875	Rhodopseudomonas_palustris_strain_2.1.37_02194	Rhodopseudomonas_palustris_strain_42OL_01777	Rhodopseudomonas_palustris_strain_BAL398_01189	Rhodopseudomonas_palustris_strain_DSM_126_03933	Rhodopseudomonas_palustris_strain_GJ-22_03317	Rhodopseudomonas_palustris_strain_PS3_04272	Rhodopseudomonas_palustris_strain_R1_02584	Rhodopseudomonas_palustris_strain_XCP_02481	Rhodopseudomonas_palustris_strain_YSC3_04306	Rhodopseudomonas_pentothenatexigens_strain_JA575_03381	Rhodopseudomonas_pseudopalustris_strain_DSM_123_04497	Rhodopseudomonas_rhenobacensis_strain_DSM_12706_01820	Rhodopseudomonas_sp._AAP120_00864	Rhodopseudomonas_sp._B29_02974	Rhodopseudomonas_sp._BR0G17_03080	Rhodopseudomonas_sp._BR0M22_04117	Rhodopseudomonas_sp._Cfx3-05_03661	Rhodopseudomonas_sp._SK50-23_05247	Rhodopseudomonas_sp._WA056_01894
tsaD		tRNA N6-adenosine threonylcarbamoyltransferase	31	31	1	304	11793				1073	1169	1111	AzulComplete_02122	RhodoBisA53_00066	RhodoBisB18_00048	RhodoBisB5_00490	Rhodopseudomonas_faecalis_strain_JCM_11668_02596	Rhodopseudomonas_palustris_CGA009_00265	Rhodopseudomonas_palustris_DX-1_04480	Rhodopseudomonas_palustris_HaA2_00323	Rhodopseudomonas_palustris_JSC-3b_03242	Rhodopseudomonas_palustris_TIE-1_00258	Rhodopseudomonas_palustris_isolate_NC_groundwater_1818_01580	Rhodopseudomonas_palustris_strain_2.1.18_04351	Rhodopseudomonas_palustris_strain_2.1.37_03240	Rhodopseudomonas_palustris_strain_42OL_03245	Rhodopseudomonas_palustris_strain_BAL398_00201	Rhodopseudomonas_palustris_strain_DSM_126_03126	Rhodopseudomonas_palustris_strain_GJ-22_04183	Rhodopseudomonas_palustris_strain_PS3_00264	Rhodopseudomonas_palustris_strain_R1_00390	Rhodopseudomonas_palustris_strain_XCP_03224	Rhodopseudomonas_palustris_strain_YSC3_00273	Rhodopseudomonas_pentothenatexigens_strain_JA575_04594	Rhodopseudomonas_pseudopalustris_strain_DSM_123_04014	Rhodopseudomonas_rhenobacensis_strain_DSM_12706_00148	Rhodopseudomonas_sp._AAP120_04176	Rhodopseudomonas_sp._B29_00856	Rhodopseudomonas_sp._BR0G17_00480	Rhodopseudomonas_sp._BR0M22_04337	Rhodopseudomonas_sp._Cfx3-05_04053	Rhodopseudomonas_sp._SK50-23_00085	Rhodopseudomonas_sp._WA056_03716
rpmB		50S ribosomal protein L28	31	31	1	304	31687				296	314	305	AzulComplete_02319	RhodoBisA53_00129	RhodoBisB18_00561	RhodoBisB5_00290	Rhodopseudomonas_faecalis_strain_JCM_11668_03265	Rhodopseudomonas_palustris_CGA009_00514	Rhodopseudomonas_palustris_DX-1_00733	Rhodopseudomonas_palustris_HaA2_00558	Rhodopseudomonas_palustris_JSC-3b_02721	Rhodopseudomonas_palustris_TIE-1_00504	Rhodopseudomonas_palustris_isolate_NC_groundwater_1818_01425	Rhodopseudomonas_palustris_strain_2.1.18_03280	Rhodopseudomonas_palustris_strain_2.1.37_04144	Rhodopseudomonas_palustris_strain_42OL_03504	Rhodopseudomonas_palustris_strain_BAL398_00784	Rhodopseudomonas_palustris_strain_DSM_126_00726	Rhodopseudomonas_palustris_strain_GJ-22_04424	Rhodopseudomonas_palustris_strain_PS3_00511	Rhodopseudomonas_palustris_strain_R1_00146	Rhodopseudomonas_palustris_strain_XCP_03477	Rhodopseudomonas_palustris_strain_YSC3_00521	Rhodopseudomonas_pentothenatexigens_strain_JA575_03078	Rhodopseudomonas_pseudopalustris_strain_DSM_123_03787	Rhodopseudomonas_rhenobacensis_strain_DSM_12706_03695	Rhodopseudomonas_sp._AAP120_05165	Rhodopseudomonas_sp._B29_00576	Rhodopseudomonas_sp._BR0G17_00147	Rhodopseudomonas_sp._BR0M22_04415	Rhodopseudomonas_sp._Cfx3-05_01329	Rhodopseudomonas_sp._SK50-23_05327	Rhodopseudomonas_sp._WA056_02666
accA_1		Acetyl-coenzyme A carboxylase carboxyl transferase subunit alpha	31	31	1	304	31740				950	1136	974	AzulComplete_02334	RhodoBisA53_00140	RhodoBisB18_00546	RhodoBisB5_00303	Rhodopseudomonas_faecalis_strain_JCM_11668_03273	Rhodopseudomonas_palustris_CGA009_00529	Rhodopseudomonas_palustris_DX-1_00518	Rhodopseudomonas_palustris_HaA2_00544	Rhodopseudomonas_palustris_JSC-3b_02729	Rhodopseudomonas_palustris_TIE-1_00519	Rhodopseudomonas_palustris_isolate_NC_groundwater_1818_01410	Rhodopseudomonas_palustris_strain_2.1.18_04533	Rhodopseudomonas_palustris_strain_2.1.37_05029	Rhodopseudomonas_palustris_strain_42OL_00395	Rhodopseudomonas_palustris_strain_BAL398_04640	Rhodopseudomonas_palustris_strain_DSM_126_00740	Rhodopseudomonas_palustris_strain_GJ-22_04011	Rhodopseudomonas_palustris_strain_PS3_00525	Rhodopseudomonas_palustris_strain_R1_00132	Rhodopseudomonas_palustris_strain_XCP_03492	Rhodopseudomonas_palustris_strain_YSC3_00535	Rhodopseudomonas_pentothenatexigens_strain_JA575_03062	Rhodopseudomonas_pseudopalustris_strain_DSM_123_03800	Rhodopseudomonas_rhenobacensis_strain_DSM_12706_02325	Rhodopseudomonas_sp._AAP120_00886	Rhodopseudomonas_sp._B29_04497	Rhodopseudomonas_sp._BR0G17_00133	Rhodopseudomonas_sp._BR0M22_00869	Rhodopseudomonas_sp._Cfx3-05_01618	Rhodopseudomonas_sp._SK50-23_05342	Rhodopseudomonas_sp._WA056_03992
rpsO		30S ribosomal protein S15	31	31	1	304	14103				269	269	269	AzulComplete_02382	RhodoBisA53_00195	RhodoBisB18_00500	RhodoBisB5_00233	Rhodopseudomonas_faecalis_strain_JCM_11668_02988	Rhodopseudomonas_palustris_CGA009_00453	Rhodopseudomonas_palustris_DX-1_00676	Rhodopseudomonas_palustris_HaA2_00616	Rhodopseudomonas_palustris_JSC-3b_02774	Rhodopseudomonas_palustris_TIE-1_00445	Rhodopseudomonas_palustris_isolate_NC_groundwater_1818_04168	Rhodopseudomonas_palustris_strain_2.1.18_04414	Rhodopseudomonas_palustris_strain_2.1.37_03428	Rhodopseudomonas_palustris_strain_42OL_01901	Rhodopseudomonas_palustris_strain_BAL398_05765	Rhodopseudomonas_palustris_strain_DSM_126_00666	Rhodopseudomonas_palustris_strain_GJ-22_04367	Rhodopseudomonas_palustris_strain_PS3_00451	Rhodopseudomonas_palustris_strain_R1_00203	Rhodopseudomonas_palustris_strain_XCP_03420	Rhodopseudomonas_palustris_strain_YSC3_00461	Rhodopseudomonas_pentothenatexigens_strain_JA575_03147	Rhodopseudomonas_pseudopalustris_strain_DSM_123_03729	Rhodopseudomonas_rhenobacensis_strain_DSM_12706_02384	Rhodopseudomonas_sp._AAP120_01179	Rhodopseudomonas_sp._B29_04026	Rhodopseudomonas_sp._BR0G17_01059	Rhodopseudomonas_sp._BR0M22_00700	Rhodopseudomonas_sp._Cfx3-05_01211	Rhodopseudomonas_sp._SK50-23_00343	Rhodopseudomonas_sp._WA056_04558
ubiB		protein kinase UbiB	31	31	1	304	14282				1568	1577	1575	AzulComplete_02404	RhodoBisA53_00476	RhodoBisB18_00393	RhodoBisB5_00214	Rhodopseudomonas_faecalis_strain_JCM_11668_02210	Rhodopseudomonas_palustris_CGA009_00085	Rhodopseudomonas_palustris_DX-1_00780	Rhodopseudomonas_palustris_HaA2_00633	Rhodopseudomonas_palustris_JSC-3b_03043	Rhodopseudomonas_palustris_TIE-1_00087	Rhodopseudomonas_palustris_isolate_NC_groundwater_1818_04068	Rhodopseudomonas_palustris_strain_2.1.18_04433	Rhodopseudomonas_palustris_strain_2.1.37_01829	Rhodopseudomonas_palustris_strain_42OL_04290	Rhodopseudomonas_palustris_strain_BAL398_02348	Rhodopseudomonas_palustris_strain_DSM_126_02600	Rhodopseudomonas_palustris_strain_GJ-22_04467	Rhodopseudomonas_palustris_strain_PS3_00088	Rhodopseudomonas_palustris_strain_R1_02419	Rhodopseudomonas_palustris_strain_XCP_03021	Rhodopseudomonas_palustris_strain_YSC3_00089	Rhodopseudomonas_pentothenatexigens_strain_JA575_00592	Rhodopseudomonas_pseudopalustris_strain_DSM_123_03713	Rhodopseudomonas_rhenobacensis_strain_DSM_12706_03997	Rhodopseudomonas_sp._AAP120_01158	Rhodopseudomonas_sp._B29_04816	Rhodopseudomonas_sp._BR0G17_01170	Rhodopseudomonas_sp._BR0M22_01475	Rhodopseudomonas_sp._Cfx3-05_04144	Rhodopseudomonas_sp._SK50-23_00329	Rhodopseudomonas_sp._WA056_03243
prfA		Peptide chain release factor RF1	31	31	1	304	33884				1079	1088	1084	AzulComplete_02640	RhodoBisA53_00161	RhodoBisB18_00529	RhodoBisB5_00097	Rhodopseudomonas_faecalis_strain_JCM_11668_03011	Rhodopseudomonas_palustris_CGA009_00630	Rhodopseudomonas_palustris_DX-1_00368	Rhodopseudomonas_palustris_HaA2_00074	Rhodopseudomonas_palustris_JSC-3b_02751	Rhodopseudomonas_palustris_TIE-1_00621	Rhodopseudomonas_palustris_isolate_NC_groundwater_1818_01925	Rhodopseudomonas_palustris_strain_2.1.18_03351	Rhodopseudomonas_palustris_strain_2.1.37_04928	Rhodopseudomonas_palustris_strain_42OL_03834	Rhodopseudomonas_palustris_strain_BAL398_00006	Rhodopseudomonas_palustris_strain_DSM_126_00842	Rhodopseudomonas_palustris_strain_GJ-22_03908	Rhodopseudomonas_palustris_strain_PS3_00624	Rhodopseudomonas_palustris_strain_R1_04702	Rhodopseudomonas_palustris_strain_XCP_03597	Rhodopseudomonas_palustris_strain_YSC3_00641	Rhodopseudomonas_pentothenatexigens_strain_JA575_00905	Rhodopseudomonas_pseudopalustris_strain_DSM_123_03597	Rhodopseudomonas_rhenobacensis_strain_DSM_12706_02342	Rhodopseudomonas_sp._AAP120_01710	Rhodopseudomonas_sp._B29_00521	Rhodopseudomonas_sp._BR0G17_02698	Rhodopseudomonas_sp._BR0M22_04050	Rhodopseudomonas_sp._Cfx3-05_01124	Rhodopseudomonas_sp._SK50-23_05292	Rhodopseudomonas_sp._WA056_02394
map		Methionine aminopeptidase	31	31	1	304	13656				821	989	832	AzulComplete_02696	RhodoBisA53_00094	RhodoBisB18_00598	RhodoBisB5_00156	Rhodopseudomonas_faecalis_strain_JCM_11668_03238	Rhodopseudomonas_palustris_CGA009_00405	Rhodopseudomonas_palustris_DX-1_00639	Rhodopseudomonas_palustris_HaA2_00059	Rhodopseudomonas_palustris_JSC-3b_02691	Rhodopseudomonas_palustris_TIE-1_00398	Rhodopseudomonas_palustris_isolate_NC_groundwater_1818_01967	Rhodopseudomonas_palustris_strain_2.1.18_04486	Rhodopseudomonas_palustris_strain_2.1.37_03380	Rhodopseudomonas_palustris_strain_42OL_00507	Rhodopseudomonas_palustris_strain_BAL398_01271	Rhodopseudomonas_palustris_strain_DSM_126_03266	Rhodopseudomonas_palustris_strain_GJ-22_04336	Rhodopseudomonas_palustris_strain_PS3_00405	Rhodopseudomonas_palustris_strain_R1_00251	Rhodopseudomonas_palustris_strain_XCP_03375	Rhodopseudomonas_palustris_strain_YSC3_00410	Rhodopseudomonas_pentothenatexigens_strain_JA575_03871	Rhodopseudomonas_pseudopalustris_strain_DSM_123_03656	Rhodopseudomonas_rhenobacensis_strain_DSM_12706_03726	Rhodopseudomonas_sp._AAP120_01654	Rhodopseudomonas_sp._B29_01744	Rhodopseudomonas_sp._BR0G17_03471	Rhodopseudomonas_sp._BR0M22_00591	Rhodopseudomonas_sp._Cfx3-05_01265	Rhodopseudomonas_sp._SK50-23_00907	Rhodopseudomonas_sp._WA056_01210
fixN		Cytochrome c oxidase subunit 1 , bacteroid	31	31	1	304	13476				617	1658	1608	AzulComplete_02808	RhodoBisA53_00018	RhodoBisB18_00017	RhodoBisB5_00756	Rhodopseudomonas_faecalis_strain_JCM_11668_03448	Rhodopseudomonas_palustris_CGA009_00020	Rhodopseudomonas_palustris_DX-1_00845	Rhodopseudomonas_palustris_HaA2_00018	Rhodopseudomonas_palustris_JSC-3b_03281	Rhodopseudomonas_palustris_TIE-1_00020	Rhodopseudomonas_palustris_isolate_NC_groundwater_1818_01747	Rhodopseudomonas_palustris_strain_2.1.18_03521	Rhodopseudomonas_palustris_strain_2.1.37_01764	Rhodopseudomonas_palustris_strain_42OL_03552	Rhodopseudomonas_palustris_strain_BAL398_03059	Rhodopseudomonas_palustris_strain_DSM_126_02535	Rhodopseudomonas_palustris_strain_GJ-22_04532	Rhodopseudomonas_palustris_strain_PS3_00021	Rhodopseudomonas_palustris_strain_R1_02945	Rhodopseudomonas_palustris_strain_XCP_02948	Rhodopseudomonas_palustris_strain_YSC3_00022	Rhodopseudomonas_pentothenatexigens_strain_JA575_00661	Rhodopseudomonas_pseudopalustris_strain_DSM_123_00823	Rhodopseudomonas_rhenobacensis_strain_DSM_12706_00099	Rhodopseudomonas_sp._AAP120_03516	Rhodopseudomonas_sp._B29_02146	Rhodopseudomonas_sp._BR0G17_01782	Rhodopseudomonas_sp._BR0M22_04799	Rhodopseudomonas_sp._Cfx3-05_01238	Rhodopseudomonas_sp._SK50-23_05370	Rhodopseudomonas_sp._WA056_00691
group_1748		hypothetical protein	31	31	1	304	13810				509	557	515	AzulComplete_02844	RhodoBisA53_00042	RhodoBisB18_00041	RhodoBisB5_00721	Rhodopseudomonas_faecalis_strain_JCM_11668_02580	Rhodopseudomonas_palustris_CGA009_00429	Rhodopseudomonas_palustris_DX-1_03949	Rhodopseudomonas_palustris_HaA2_00104	Rhodopseudomonas_palustris_JSC-3b_03258	Rhodopseudomonas_palustris_TIE-1_00421	Rhodopseudomonas_palustris_isolate_NC_groundwater_1818_04968	Rhodopseudomonas_palustris_strain_2.1.18_03488	Rhodopseudomonas_palustris_strain_2.1.37_03404	Rhodopseudomonas_palustris_strain_42OL_00112	Rhodopseudomonas_palustris_strain_BAL398_05651	Rhodopseudomonas_palustris_strain_DSM_126_00642	Rhodopseudomonas_palustris_strain_GJ-22_04314	Rhodopseudomonas_palustris_strain_PS3_00427	Rhodopseudomonas_palustris_strain_R1_00227	Rhodopseudomonas_palustris_strain_XCP_03397	Rhodopseudomonas_palustris_strain_YSC3_00435	Rhodopseudomonas_pentothenatexigens_strain_JA575_03649	Rhodopseudomonas_pseudopalustris_strain_DSM_123_00858	Rhodopseudomonas_rhenobacensis_strain_DSM_12706_00122	Rhodopseudomonas_sp._AAP120_04902	Rhodopseudomonas_sp._B29_01142	Rhodopseudomonas_sp._BR0G17_01036	Rhodopseudomonas_sp._BR0M22_00726	Rhodopseudomonas_sp._Cfx3-05_04077	Rhodopseudomonas_sp._SK50-23_00422	Rhodopseudomonas_sp._WA056_01186
rsmB_2		Ribosomal RNA small subunit methyltransferase B	31	31	1	304	13049				1277	1304	1300	AzulComplete_01013	RhodoBisA53_03316	RhodoBisB18_03118	RhodoBisB5_02298	Rhodopseudomonas_faecalis_strain_JCM_11668_01641	Rhodopseudomonas_palustris_CGA009_02267	Rhodopseudomonas_palustris_DX-1_01102	Rhodopseudomonas_palustris_HaA2_03239	Rhodopseudomonas_palustris_JSC-3b_00726	Rhodopseudomonas_palustris_TIE-1_02505	Rhodopseudomonas_palustris_isolate_NC_groundwater_1818_02171	Rhodopseudomonas_palustris_strain_2.1.18_00522	Rhodopseudomonas_palustris_strain_2.1.37_03674	Rhodopseudomonas_palustris_strain_42OL_03191	Rhodopseudomonas_palustris_strain_BAL398_04139	Rhodopseudomonas_palustris_strain_DSM_126_02731	Rhodopseudomonas_palustris_strain_GJ-22_01379	Rhodopseudomonas_palustris_strain_PS3_02253	Rhodopseudomonas_palustris_strain_R1_03962	Rhodopseudomonas_palustris_strain_XCP_01083	Rhodopseudomonas_palustris_strain_YSC3_02255	Rhodopseudomonas_pentothenatexigens_strain_JA575_02552	Rhodopseudomonas_pseudopalustris_strain_DSM_123_03100	Rhodopseudomonas_rhenobacensis_strain_DSM_12706_00989	Rhodopseudomonas_sp._AAP120_04478	Rhodopseudomonas_sp._B29_03416	Rhodopseudomonas_sp._BR0G17_00308	Rhodopseudomonas_sp._BR0M22_02986	Rhodopseudomonas_sp._Cfx3-05_04332	Rhodopseudomonas_sp._SK50-23_02649	Rhodopseudomonas_sp._WA056_00104
yciF_2		Protein YciF	31	31	1	304	4239				506	587	508	AzulComplete_02976	RhodoBisA53_01512	RhodoBisB18_01495	RhodoBisB5_01686	Rhodopseudomonas_faecalis_strain_JCM_11668_02893	Rhodopseudomonas_palustris_CGA009_04080	Rhodopseudomonas_palustris_DX-1_01651	Rhodopseudomonas_palustris_HaA2_03889	Rhodopseudomonas_palustris_JSC-3b_02060	Rhodopseudomonas_palustris_TIE-1_04494	Rhodopseudomonas_palustris_isolate_NC_groundwater_1818_04873	Rhodopseudomonas_palustris_strain_2.1.18_03872	Rhodopseudomonas_palustris_strain_2.1.37_02402	Rhodopseudomonas_palustris_strain_42OL_01200	Rhodopseudomonas_palustris_strain_BAL398_02288	Rhodopseudomonas_palustris_strain_DSM_126_02305	Rhodopseudomonas_palustris_strain_GJ-22_03027	Rhodopseudomonas_palustris_strain_PS3_03997	Rhodopseudomonas_palustris_strain_R1_03820	Rhodopseudomonas_palustris_strain_XCP_04913	Rhodopseudomonas_palustris_strain_YSC3_04023	Rhodopseudomonas_pentothenatexigens_strain_JA575_01256	Rhodopseudomonas_pseudopalustris_strain_DSM_123_02877	Rhodopseudomonas_rhenobacensis_strain_DSM_12706_02257	Rhodopseudomonas_sp._AAP120_00493	Rhodopseudomonas_sp._B29_02316	Rhodopseudomonas_sp._BR0G17_00766	Rhodopseudomonas_sp._BR0M22_01863	Rhodopseudomonas_sp._Cfx3-05_00283	Rhodopseudomonas_sp._SK50-23_04312	Rhodopseudomonas_sp._WA056_00162
yscN		putative ATP synthase YscN	31	31	1	304	22154				1325	1325	1325	AzulComplete_03010	RhodoBisA53_04331	RhodoBisB18_04297	RhodoBisB5_03721	Rhodopseudomonas_faecalis_strain_JCM_11668_03586	Rhodopseudomonas_palustris_CGA009_01680	Rhodopseudomonas_palustris_DX-1_04365	Rhodopseudomonas_palustris_HaA2_03969	Rhodopseudomonas_palustris_JSC-3b_00007	Rhodopseudomonas_palustris_TIE-1_01835	Rhodopseudomonas_palustris_isolate_NC_groundwater_1818_04775	Rhodopseudomonas_palustris_strain_2.1.18_02307	Rhodopseudomonas_palustris_strain_2.1.37_00065	Rhodopseudomonas_palustris_strain_42OL_02985	Rhodopseudomonas_palustris_strain_BAL398_04024	Rhodopseudomonas_palustris_strain_DSM_126_04235	Rhodopseudomonas_palustris_strain_GJ-22_00817	Rhodopseudomonas_palustris_strain_PS3_01620	Rhodopseudomonas_palustris_strain_R1_03611	Rhodopseudomonas_palustris_strain_XCP_03981	Rhodopseudomonas_palustris_strain_YSC3_01635	Rhodopseudomonas_pentothenatexigens_strain_JA575_04327	Rhodopseudomonas_pseudopalustris_strain_DSM_123_01738	Rhodopseudomonas_rhenobacensis_strain_DSM_12706_03197	Rhodopseudomonas_sp._AAP120_03065	Rhodopseudomonas_sp._B29_04183	Rhodopseudomonas_sp._BR0G17_03674	Rhodopseudomonas_sp._BR0M22_03737	Rhodopseudomonas_sp._Cfx3-05_04528	Rhodopseudomonas_sp._SK50-23_01699	Rhodopseudomonas_sp._WA056_00091
sigK		ECF RNA polymerase sigma factor SigK	31	31	1	304	22152				353	548	541	AzulComplete_03012	RhodoBisA53_04329	RhodoBisB18_04293	RhodoBisB5_03719	Rhodopseudomonas_faecalis_strain_JCM_11668_03588	Rhodopseudomonas_palustris_CGA009_01682	Rhodopseudomonas_palustris_DX-1_04367	Rhodopseudomonas_palustris_HaA2_03967	Rhodopseudomonas_palustris_JSC-3b_00009	Rhodopseudomonas_palustris_TIE-1_01837	Rhodopseudomonas_palustris_isolate_NC_groundwater_1818_04777	Rhodopseudomonas_palustris_strain_2.1.18_02305	Rhodopseudomonas_palustris_strain_2.1.37_00063	Rhodopseudomonas_palustris_strain_42OL_02987	Rhodopseudomonas_palustris_strain_BAL398_04026	Rhodopseudomonas_palustris_strain_DSM_126_04233	Rhodopseudomonas_palustris_strain_GJ-22_00819	Rhodopseudomonas_palustris_strain_PS3_01622	Rhodopseudomonas_palustris_strain_R1_03609	Rhodopseudomonas_palustris_strain_XCP_03979	Rhodopseudomonas_palustris_strain_YSC3_01637	Rhodopseudomonas_pentothenatexigens_strain_JA575_04329	Rhodopseudomonas_pseudopalustris_strain_DSM_123_01736	Rhodopseudomonas_rhenobacensis_strain_DSM_12706_03201	Rhodopseudomonas_sp._AAP120_03067	Rhodopseudomonas_sp._B29_04181	Rhodopseudomonas_sp._BR0G17_03676	Rhodopseudomonas_sp._BR0M22_03735	Rhodopseudomonas_sp._Cfx3-05_04530	Rhodopseudomonas_sp._SK50-23_01701	Rhodopseudomonas_sp._WA056_00093
flhA_2		Flagellar biosynthesis protein FlhA	31	31	1	304	22141				881	2261	2105	AzulComplete_03015	RhodoBisA53_04326	RhodoBisB18_04290	RhodoBisB5_03716	Rhodopseudomonas_faecalis_strain_JCM_11668_03591	Rhodopseudomonas_palustris_CGA009_01685	Rhodopseudomonas_palustris_DX-1_04370	Rhodopseudomonas_palustris_HaA2_03964	Rhodopseudomonas_palustris_JSC-3b_00012	Rhodopseudomonas_palustris_TIE-1_01840	Rhodopseudomonas_palustris_isolate_NC_groundwater_1818_04780	Rhodopseudomonas_palustris_strain_2.1.18_02302	Rhodopseudomonas_palustris_strain_2.1.37_00060	Rhodopseudomonas_palustris_strain_42OL_02990	Rhodopseudomonas_palustris_strain_BAL398_05629	Rhodopseudomonas_palustris_strain_DSM_126_04230	Rhodopseudomonas_palustris_strain_GJ-22_00822	Rhodopseudomonas_palustris_strain_PS3_01625	Rhodopseudomonas_palustris_strain_R1_03606	Rhodopseudomonas_palustris_strain_XCP_03976	Rhodopseudomonas_palustris_strain_YSC3_01640	Rhodopseudomonas_pentothenatexigens_strain_JA575_04332	Rhodopseudomonas_pseudopalustris_strain_DSM_123_01733	Rhodopseudomonas_rhenobacensis_strain_DSM_12706_03204	Rhodopseudomonas_sp._AAP120_03070	Rhodopseudomonas_sp._B29_04195	Rhodopseudomonas_sp._BR0G17_03679	Rhodopseudomonas_sp._BR0M22_03732	Rhodopseudomonas_sp._Cfx3-05_04533	Rhodopseudomonas_sp._SK50-23_01706	Rhodopseudomonas_sp._WA056_00096
ispH_1		4-hydroxy-3-methylbut-2-enyl diphosphate reductase	31	31	1	304	7568				842	956	938	AzulComplete_03140	RhodoBisA53_01845	RhodoBisB18_01753	RhodoBisB5_03618	Rhodopseudomonas_faecalis_strain_JCM_11668_00430	Rhodopseudomonas_palustris_CGA009_03862	Rhodopseudomonas_palustris_DX-1_02600	Rhodopseudomonas_palustris_HaA2_01746	Rhodopseudomonas_palustris_JSC-3b_01856	Rhodopseudomonas_palustris_TIE-1_04285	Rhodopseudomonas_palustris_isolate_NC_groundwater_1818_02955	Rhodopseudomonas_palustris_strain_2.1.18_04804	Rhodopseudomonas_palustris_strain_2.1.37_04349	Rhodopseudomonas_palustris_strain_42OL_04119	Rhodopseudomonas_palustris_strain_BAL398_02515	Rhodopseudomonas_palustris_strain_DSM_126_03365	Rhodopseudomonas_palustris_strain_GJ-22_02830	Rhodopseudomonas_palustris_strain_PS3_03801	Rhodopseudomonas_palustris_strain_R1_01098	Rhodopseudomonas_palustris_strain_XCP_04489	Rhodopseudomonas_palustris_strain_YSC3_03820	Rhodopseudomonas_pentothenatexigens_strain_JA575_04582	Rhodopseudomonas_pseudopalustris_strain_DSM_123_01670	Rhodopseudomonas_rhenobacensis_strain_DSM_12706_02453	Rhodopseudomonas_sp._AAP120_03829	Rhodopseudomonas_sp._B29_00440	Rhodopseudomonas_sp._BR0G17_00232	Rhodopseudomonas_sp._BR0M22_01596	Rhodopseudomonas_sp._Cfx3-05_03373	Rhodopseudomonas_sp._SK50-23_04164	Rhodopseudomonas_sp._WA056_02560
group_1775		hypothetical protein	31	31	1	304	12315				509	512	509	AzulComplete_03242	RhodoBisA53_04959	RhodoBisB18_05004	RhodoBisB5_00923	Rhodopseudomonas_faecalis_strain_JCM_11668_03377	Rhodopseudomonas_palustris_CGA009_04948	Rhodopseudomonas_palustris_DX-1_00925	Rhodopseudomonas_palustris_HaA2_00795	Rhodopseudomonas_palustris_JSC-3b_03325	Rhodopseudomonas_palustris_TIE-1_05300	Rhodopseudomonas_palustris_isolate_NC_groundwater_1818_02274	Rhodopseudomonas_palustris_strain_2.1.18_01081	Rhodopseudomonas_palustris_strain_2.1.37_04571	Rhodopseudomonas_palustris_strain_42OL_01644	Rhodopseudomonas_palustris_strain_BAL398_05840	Rhodopseudomonas_palustris_strain_DSM_126_04331	Rhodopseudomonas_palustris_strain_GJ-22_03798	Rhodopseudomonas_palustris_strain_PS3_04793	Rhodopseudomonas_palustris_strain_R1_04183	Rhodopseudomonas_palustris_strain_XCP_03785	Rhodopseudomonas_palustris_strain_YSC3_04895	Rhodopseudomonas_pentothenatexigens_strain_JA575_00742	Rhodopseudomonas_pseudopalustris_strain_DSM_123_00674	Rhodopseudomonas_rhenobacensis_strain_DSM_12706_00054	Rhodopseudomonas_sp._AAP120_01869	Rhodopseudomonas_sp._B29_04117	Rhodopseudomonas_sp._BR0G17_02286	Rhodopseudomonas_sp._BR0M22_02775	Rhodopseudomonas_sp._Cfx3-05_04240	Rhodopseudomonas_sp._SK50-23_00588	Rhodopseudomonas_sp._WA056_01234
group_1779		hypothetical protein	31	31	1	304	20476				857	971	965	AzulComplete_03341	RhodoBisA53_00768	RhodoBisB18_00734	RhodoBisB5_01009	Rhodopseudomonas_faecalis_strain_JCM_11668_00883	Rhodopseudomonas_palustris_CGA009_04878	Rhodopseudomonas_palustris_DX-1_01845	Rhodopseudomonas_palustris_HaA2_00881	Rhodopseudomonas_palustris_JSC-3b_02588	Rhodopseudomonas_palustris_TIE-1_05229	Rhodopseudomonas_palustris_isolate_NC_groundwater_1818_02475	Rhodopseudomonas_palustris_strain_2.1.18_03104	Rhodopseudomonas_palustris_strain_2.1.37_04318	Rhodopseudomonas_palustris_strain_42OL_01544	Rhodopseudomonas_palustris_strain_BAL398_04672	Rhodopseudomonas_palustris_strain_DSM_126_04261	Rhodopseudomonas_palustris_strain_GJ-22_03720	Rhodopseudomonas_palustris_strain_PS3_04720	Rhodopseudomonas_palustris_strain_R1_04365	Rhodopseudomonas_palustris_strain_XCP_02844	Rhodopseudomonas_palustris_strain_YSC3_04765	Rhodopseudomonas_pentothenatexigens_strain_JA575_00809	Rhodopseudomonas_pseudopalustris_strain_DSM_123_00588	Rhodopseudomonas_rhenobacensis_strain_DSM_12706_03957	Rhodopseudomonas_sp._AAP120_01868	Rhodopseudomonas_sp._B29_04613	Rhodopseudomonas_sp._BR0G17_04349	Rhodopseudomonas_sp._BR0M22_02598	Rhodopseudomonas_sp._Cfx3-05_03864	Rhodopseudomonas_sp._SK50-23_05234	Rhodopseudomonas_sp._WA056_01146
lysS		Lysine--tRNA ligase	31	31	1	304	20940				269	1643	1593	AzulComplete_03364	RhodoBisA53_00747	RhodoBisB18_00753	RhodoBisB5_01032	Rhodopseudomonas_faecalis_strain_JCM_11668_00894	Rhodopseudomonas_palustris_CGA009_04856	Rhodopseudomonas_palustris_DX-1_01867	Rhodopseudomonas_palustris_HaA2_00903	Rhodopseudomonas_palustris_JSC-3b_02600	Rhodopseudomonas_palustris_TIE-1_05207	Rhodopseudomonas_palustris_isolate_NC_groundwater_1818_02498	Rhodopseudomonas_palustris_strain_2.1.18_02983	Rhodopseudomonas_palustris_strain_2.1.37_00639	Rhodopseudomonas_palustris_strain_42OL_00160	Rhodopseudomonas_palustris_strain_BAL398_01478	Rhodopseudomonas_palustris_strain_DSM_126_04837	Rhodopseudomonas_palustris_strain_GJ-22_03697	Rhodopseudomonas_palustris_strain_PS3_04698	Rhodopseudomonas_palustris_strain_R1_00020	Rhodopseudomonas_palustris_strain_XCP_02822	Rhodopseudomonas_palustris_strain_YSC3_04743	Rhodopseudomonas_pentothenatexigens_strain_JA575_00786	Rhodopseudomonas_pseudopalustris_strain_DSM_123_00565	Rhodopseudomonas_rhenobacensis_strain_DSM_12706_03944	Rhodopseudomonas_sp._AAP120_04984	Rhodopseudomonas_sp._B29_05004	Rhodopseudomonas_sp._BR0G17_03654	Rhodopseudomonas_sp._BR0M22_03986	Rhodopseudomonas_sp._Cfx3-05_03890	Rhodopseudomonas_sp._SK50-23_00621	Rhodopseudomonas_sp._WA056_03676
group_1791		hypothetical protein	31	31	1	304	16740				623	764	653	AzulComplete_03733	RhodoBisA53_00725	RhodoBisB18_00813	RhodoBisB5_04403	Rhodopseudomonas_faecalis_strain_JCM_11668_00941	Rhodopseudomonas_palustris_CGA009_00942	Rhodopseudomonas_palustris_DX-1_02225	Rhodopseudomonas_palustris_HaA2_04572	Rhodopseudomonas_palustris_JSC-3b_02646	Rhodopseudomonas_palustris_TIE-1_00998	Rhodopseudomonas_palustris_isolate_NC_groundwater_1818_00943	Rhodopseudomonas_palustris_strain_2.1.18_02991	Rhodopseudomonas_palustris_strain_2.1.37_00990	Rhodopseudomonas_palustris_strain_42OL_02114	Rhodopseudomonas_palustris_strain_BAL398_00072	Rhodopseudomonas_palustris_strain_DSM_126_01418	Rhodopseudomonas_palustris_strain_GJ-22_00153	Rhodopseudomonas_palustris_strain_PS3_00936	Rhodopseudomonas_palustris_strain_R1_03093	Rhodopseudomonas_palustris_strain_XCP_04069	Rhodopseudomonas_palustris_strain_YSC3_00957	Rhodopseudomonas_pentothenatexigens_strain_JA575_02743	Rhodopseudomonas_pseudopalustris_strain_DSM_123_03452	Rhodopseudomonas_rhenobacensis_strain_DSM_12706_04330	Rhodopseudomonas_sp._AAP120_00435	Rhodopseudomonas_sp._B29_03846	Rhodopseudomonas_sp._BR0G17_00589	Rhodopseudomonas_sp._BR0M22_03159	Rhodopseudomonas_sp._Cfx3-05_03917	Rhodopseudomonas_sp._SK50-23_04799	Rhodopseudomonas_sp._WA056_03752
gltD		Glutamate synthase [NADPH] small chain	31	31	1	304	20610				1454	1511	1458	AzulComplete_03759	RhodoBisA53_00693	RhodoBisB18_00784	RhodoBisB5_00905	Rhodopseudomonas_faecalis_strain_JCM_11668_00922	Rhodopseudomonas_palustris_CGA009_00919	Rhodopseudomonas_palustris_DX-1_00001	Rhodopseudomonas_palustris_HaA2_04602	Rhodopseudomonas_palustris_JSC-3b_02628	Rhodopseudomonas_palustris_TIE-1_00974	Rhodopseudomonas_palustris_isolate_NC_groundwater_1818_01065	Rhodopseudomonas_palustris_strain_2.1.18_03018	Rhodopseudomonas_palustris_strain_2.1.37_00785	Rhodopseudomonas_palustris_strain_42OL_03050	Rhodopseudomonas_palustris_strain_BAL398_03339	Rhodopseudomonas_palustris_strain_DSM_126_04516	Rhodopseudomonas_palustris_strain_GJ-22_00129	Rhodopseudomonas_palustris_strain_PS3_00908	Rhodopseudomonas_palustris_strain_R1_03069	Rhodopseudomonas_palustris_strain_XCP_03935	Rhodopseudomonas_palustris_strain_YSC3_00930	Rhodopseudomonas_pentothenatexigens_strain_JA575_03936	Rhodopseudomonas_pseudopalustris_strain_DSM_123_00692	Rhodopseudomonas_rhenobacensis_strain_DSM_12706_04175	Rhodopseudomonas_sp._AAP120_05147	Rhodopseudomonas_sp._B29_05051	Rhodopseudomonas_sp._BR0G17_03534	Rhodopseudomonas_sp._BR0M22_04436	Rhodopseudomonas_sp._Cfx3-05_00881	Rhodopseudomonas_sp._SK50-23_05149	Rhodopseudomonas_sp._WA056_01607
gtaB		UTP--glucose-1-phosphate uridylyltransferase	31	31	1	304	20597				872	1064	881	AzulComplete_03764	RhodoBisA53_00698	RhodoBisB18_00789	RhodoBisB5_00899	Rhodopseudomonas_faecalis_strain_JCM_11668_00927	Rhodopseudomonas_palustris_CGA009_00914	Rhodopseudomonas_palustris_DX-1_00006	Rhodopseudomonas_palustris_HaA2_04607	Rhodopseudomonas_palustris_JSC-3b_02633	Rhodopseudomonas_palustris_TIE-1_00969	Rhodopseudomonas_palustris_isolate_NC_groundwater_1818_01059	Rhodopseudomonas_palustris_strain_2.1.18_01190	Rhodopseudomonas_palustris_strain_2.1.37_00780	Rhodopseudomonas_palustris_strain_42OL_03045	Rhodopseudomonas_palustris_strain_BAL398_03333	Rhodopseudomonas_palustris_strain_DSM_126_04511	Rhodopseudomonas_palustris_strain_GJ-22_00123	Rhodopseudomonas_palustris_strain_PS3_00903	Rhodopseudomonas_palustris_strain_R1_03064	Rhodopseudomonas_palustris_strain_XCP_03930	Rhodopseudomonas_palustris_strain_YSC3_00925	Rhodopseudomonas_pentothenatexigens_strain_JA575_03941	Rhodopseudomonas_pseudopalustris_strain_DSM_123_00698	Rhodopseudomonas_rhenobacensis_strain_DSM_12706_04170	Rhodopseudomonas_sp._AAP120_02172	Rhodopseudomonas_sp._B29_05056	Rhodopseudomonas_sp._BR0G17_03539	Rhodopseudomonas_sp._BR0M22_04431	Rhodopseudomonas_sp._Cfx3-05_00886	Rhodopseudomonas_sp._SK50-23_05157	Rhodopseudomonas_sp._WA056_01602
hss		Homospermidine synthase	31	31	1	304	33791				239	1448	1392	AzulComplete_03786	RhodoBisA53_04872	RhodoBisB18_04918	RhodoBisB5_00879	Rhodopseudomonas_faecalis_strain_JCM_11668_01913	Rhodopseudomonas_palustris_CGA009_00892	Rhodopseudomonas_palustris_DX-1_00024	Rhodopseudomonas_palustris_HaA2_04624	Rhodopseudomonas_palustris_JSC-3b_03403	Rhodopseudomonas_palustris_TIE-1_00947	Rhodopseudomonas_palustris_isolate_NC_groundwater_1818_01036	Rhodopseudomonas_palustris_strain_2.1.18_01173	Rhodopseudomonas_palustris_strain_2.1.37_00758	Rhodopseudomonas_palustris_strain_42OL_03027	Rhodopseudomonas_palustris_strain_BAL398_03742	Rhodopseudomonas_palustris_strain_DSM_126_04489	Rhodopseudomonas_palustris_strain_GJ-22_00103	Rhodopseudomonas_palustris_strain_PS3_00882	Rhodopseudomonas_palustris_strain_R1_03911	Rhodopseudomonas_palustris_strain_XCP_03912	Rhodopseudomonas_palustris_strain_YSC3_00905	Rhodopseudomonas_pentothenatexigens_strain_JA575_03959	Rhodopseudomonas_pseudopalustris_strain_DSM_123_00718	Rhodopseudomonas_rhenobacensis_strain_DSM_12706_03928	Rhodopseudomonas_sp._AAP120_03201	Rhodopseudomonas_sp._B29_01577	Rhodopseudomonas_sp._BR0G17_02429	Rhodopseudomonas_sp._BR0M22_02862	Rhodopseudomonas_sp._Cfx3-05_00905	Rhodopseudomonas_sp._SK50-23_05178	Rhodopseudomonas_sp._WA056_01584
group_1801		putative zinc protease	31	31	1	304	33720				1289	1289	1289	AzulComplete_03812	RhodoBisA53_04833	RhodoBisB18_04881	RhodoBisB5_00851	Rhodopseudomonas_faecalis_strain_JCM_11668_01878	Rhodopseudomonas_palustris_CGA009_00867	Rhodopseudomonas_palustris_DX-1_00049	Rhodopseudomonas_palustris_HaA2_04650	Rhodopseudomonas_palustris_JSC-3b_03437	Rhodopseudomonas_palustris_TIE-1_00922	Rhodopseudomonas_palustris_isolate_NC_groundwater_1818_01010	Rhodopseudomonas_palustris_strain_2.1.18_02520	Rhodopseudomonas_palustris_strain_2.1.37_00733	Rhodopseudomonas_palustris_strain_42OL_00707	Rhodopseudomonas_palustris_strain_BAL398_04159	Rhodopseudomonas_palustris_strain_DSM_126_04464	Rhodopseudomonas_palustris_strain_GJ-22_00078	Rhodopseudomonas_palustris_strain_PS3_00858	Rhodopseudomonas_palustris_strain_R1_01786	Rhodopseudomonas_palustris_strain_XCP_03887	Rhodopseudomonas_palustris_strain_YSC3_00880	Rhodopseudomonas_pentothenatexigens_strain_JA575_03985	Rhodopseudomonas_pseudopalustris_strain_DSM_123_00745	Rhodopseudomonas_rhenobacensis_strain_DSM_12706_03894	Rhodopseudomonas_sp._AAP120_03611	Rhodopseudomonas_sp._B29_02701	Rhodopseudomonas_sp._BR0G17_02453	Rhodopseudomonas_sp._BR0M22_02837	Rhodopseudomonas_sp._Cfx3-05_00933	Rhodopseudomonas_sp._SK50-23_00670	Rhodopseudomonas_sp._WA056_01559
thrC		Threonine synthase	31	31	1	304	33719				1118	1418	1408	AzulComplete_03813	RhodoBisA53_04832	RhodoBisB18_04880	RhodoBisB5_00850	Rhodopseudomonas_faecalis_strain_JCM_11668_01877	Rhodopseudomonas_palustris_CGA009_00866	Rhodopseudomonas_palustris_DX-1_00050	Rhodopseudomonas_palustris_HaA2_04651	Rhodopseudomonas_palustris_JSC-3b_03438	Rhodopseudomonas_palustris_TIE-1_00921	Rhodopseudomonas_palustris_isolate_NC_groundwater_1818_01009	Rhodopseudomonas_palustris_strain_2.1.18_02521	Rhodopseudomonas_palustris_strain_2.1.37_00732	Rhodopseudomonas_palustris_strain_42OL_00706	Rhodopseudomonas_palustris_strain_BAL398_04158	Rhodopseudomonas_palustris_strain_DSM_126_04463	Rhodopseudomonas_palustris_strain_GJ-22_00077	Rhodopseudomonas_palustris_strain_PS3_00857	Rhodopseudomonas_palustris_strain_R1_01787	Rhodopseudomonas_palustris_strain_XCP_03886	Rhodopseudomonas_palustris_strain_YSC3_00879	Rhodopseudomonas_pentothenatexigens_strain_JA575_03986	Rhodopseudomonas_pseudopalustris_strain_DSM_123_00746	Rhodopseudomonas_rhenobacensis_strain_DSM_12706_03893	Rhodopseudomonas_sp._AAP120_03612	Rhodopseudomonas_sp._B29_02702	Rhodopseudomonas_sp._BR0G17_02454	Rhodopseudomonas_sp._BR0M22_02836	Rhodopseudomonas_sp._Cfx3-05_00934	Rhodopseudomonas_sp._SK50-23_00669	Rhodopseudomonas_sp._WA056_01558
dmdC_1		3-methylmercaptopropionyl-CoA dehydrogenase	31	31	1	304	33652				614	1790	1743	AzulComplete_03841	RhodoBisA53_00682	RhodoBisB18_00761	RhodoBisB5_00832	Rhodopseudomonas_faecalis_strain_JCM_11668_00912	Rhodopseudomonas_palustris_CGA009_00843	Rhodopseudomonas_palustris_DX-1_00078	Rhodopseudomonas_palustris_HaA2_04679	Rhodopseudomonas_palustris_JSC-3b_02619	Rhodopseudomonas_palustris_TIE-1_00899	Rhodopseudomonas_palustris_isolate_NC_groundwater_1818_00986	Rhodopseudomonas_palustris_strain_2.1.18_02546	Rhodopseudomonas_palustris_strain_2.1.37_00709	Rhodopseudomonas_palustris_strain_42OL_04381	Rhodopseudomonas_palustris_strain_BAL398_05027	Rhodopseudomonas_palustris_strain_DSM_126_04440	Rhodopseudomonas_palustris_strain_GJ-22_00049	Rhodopseudomonas_palustris_strain_PS3_00837	Rhodopseudomonas_palustris_strain_R1_01809	Rhodopseudomonas_palustris_strain_XCP_03860	Rhodopseudomonas_palustris_strain_YSC3_00856	Rhodopseudomonas_pentothenatexigens_strain_JA575_04749	Rhodopseudomonas_pseudopalustris_strain_DSM_123_00764	Rhodopseudomonas_rhenobacensis_strain_DSM_12706_04149	Rhodopseudomonas_sp._AAP120_03538	Rhodopseudomonas_sp._B29_02696	Rhodopseudomonas_sp._BR0G17_02474	Rhodopseudomonas_sp._BR0M22_04519	Rhodopseudomonas_sp._Cfx3-05_00959	Rhodopseudomonas_sp._SK50-23_00643	Rhodopseudomonas_sp._WA056_01468
metXA_2		hypothetical protein	31	31	1	304	32722				665	695	690	AzulComplete_03863	RhodoBisA53_04407	RhodoBisB18_04353	RhodoBisB5_04147	Rhodopseudomonas_faecalis_strain_JCM_11668_03540	Rhodopseudomonas_palustris_CGA009_04589	Rhodopseudomonas_palustris_DX-1_04549	Rhodopseudomonas_palustris_HaA2_04316	Rhodopseudomonas_palustris_JSC-3b_03172	Rhodopseudomonas_palustris_TIE-1_04955	Rhodopseudomonas_palustris_isolate_NC_groundwater_1818_00487	Rhodopseudomonas_palustris_strain_2.1.18_03755	Rhodopseudomonas_palustris_strain_2.1.37_02708	Rhodopseudomonas_palustris_strain_42OL_00513	Rhodopseudomonas_palustris_strain_BAL398_01647	Rhodopseudomonas_palustris_strain_DSM_126_03784	Rhodopseudomonas_palustris_strain_GJ-22_03485	Rhodopseudomonas_palustris_strain_PS3_04445	Rhodopseudomonas_palustris_strain_R1_01336	Rhodopseudomonas_palustris_strain_XCP_02509	Rhodopseudomonas_palustris_strain_YSC3_04481	Rhodopseudomonas_pentothenatexigens_strain_JA575_01764	Rhodopseudomonas_pseudopalustris_strain_DSM_123_03153	Rhodopseudomonas_rhenobacensis_strain_DSM_12706_01541	Rhodopseudomonas_sp._AAP120_03227	Rhodopseudomonas_sp._B29_05267	Rhodopseudomonas_sp._BR0G17_03992	Rhodopseudomonas_sp._BR0M22_00083	Rhodopseudomonas_sp._Cfx3-05_03045	Rhodopseudomonas_sp._SK50-23_00832	Rhodopseudomonas_sp._WA056_00551
group_1806		hypothetical protein	31	31	1	304	32716				842	947	850	AzulComplete_03865	RhodoBisA53_04409	RhodoBisB18_04355	RhodoBisB5_04149	Rhodopseudomonas_faecalis_strain_JCM_11668_03542	Rhodopseudomonas_palustris_CGA009_04591	Rhodopseudomonas_palustris_DX-1_04547	Rhodopseudomonas_palustris_HaA2_04318	Rhodopseudomonas_palustris_JSC-3b_03170	Rhodopseudomonas_palustris_TIE-1_04957	Rhodopseudomonas_palustris_isolate_NC_groundwater_1818_00485	Rhodopseudomonas_palustris_strain_2.1.18_03725	Rhodopseudomonas_palustris_strain_2.1.37_02706	Rhodopseudomonas_palustris_strain_42OL_01605	Rhodopseudomonas_palustris_strain_BAL398_01645	Rhodopseudomonas_palustris_strain_DSM_126_03786	Rhodopseudomonas_palustris_strain_GJ-22_03487	Rhodopseudomonas_palustris_strain_PS3_04447	Rhodopseudomonas_palustris_strain_R1_01334	Rhodopseudomonas_palustris_strain_XCP_02511	Rhodopseudomonas_palustris_strain_YSC3_04483	Rhodopseudomonas_pentothenatexigens_strain_JA575_01766	Rhodopseudomonas_pseudopalustris_strain_DSM_123_03156	Rhodopseudomonas_rhenobacensis_strain_DSM_12706_01539	Rhodopseudomonas_sp._AAP120_02732	Rhodopseudomonas_sp._B29_05269	Rhodopseudomonas_sp._BR0G17_03994	Rhodopseudomonas_sp._BR0M22_00940	Rhodopseudomonas_sp._Cfx3-05_03043	Rhodopseudomonas_sp._SK50-23_00830	Rhodopseudomonas_sp._WA056_00549
ada		Bifunctional transcriptional activator/DNA repair enzyme Ada	31	31	1	304	13383				881	983	919	AzulComplete_02212	RhodoBisA53_00493	RhodoBisB18_00350	RhodoBisB5_00400	Rhodopseudomonas_faecalis_strain_JCM_11668_03171	Rhodopseudomonas_palustris_CGA009_00355	Rhodopseudomonas_palustris_DX-1_03910	Rhodopseudomonas_palustris_HaA2_00447	Rhodopseudomonas_palustris_JSC-3b_03060	Rhodopseudomonas_palustris_TIE-1_00348	Rhodopseudomonas_palustris_isolate_NC_groundwater_1818_01436	Rhodopseudomonas_palustris_strain_2.1.18_04654	Rhodopseudomonas_palustris_strain_2.1.37_03330	Rhodopseudomonas_palustris_strain_42OL_00636	Rhodopseudomonas_palustris_strain_BAL398_01380	Rhodopseudomonas_palustris_strain_DSM_126_03216	Rhodopseudomonas_palustris_strain_GJ-22_04275	Rhodopseudomonas_palustris_strain_PS3_00358	Rhodopseudomonas_palustris_strain_R1_00300	Rhodopseudomonas_palustris_strain_XCP_03317	Rhodopseudomonas_palustris_strain_YSC3_00366	Rhodopseudomonas_pentothenatexigens_strain_JA575_03921	Rhodopseudomonas_pseudopalustris_strain_DSM_123_04737	Rhodopseudomonas_rhenobacensis_strain_DSM_12706_03136	Rhodopseudomonas_sp._AAP120_01098	Rhodopseudomonas_sp._B29_03654	Rhodopseudomonas_sp._BR0G17_00574	Rhodopseudomonas_sp._BR0M22_00639	Rhodopseudomonas_sp._Cfx3-05_01507	Rhodopseudomonas_sp._SK50-23_00232	Rhodopseudomonas_sp._WA056_01887
hisG		ATP phosphoribosyltransferase	31	31	1	304	32446				974	980	976	AzulComplete_03885	RhodoBisA53_00889	RhodoBisB18_04803	RhodoBisB5_04167	Rhodopseudomonas_faecalis_strain_JCM_11668_00798	Rhodopseudomonas_palustris_CGA009_01183	Rhodopseudomonas_palustris_DX-1_01738	Rhodopseudomonas_palustris_HaA2_01865	Rhodopseudomonas_palustris_JSC-3b_02502	Rhodopseudomonas_palustris_TIE-1_01359	Rhodopseudomonas_palustris_isolate_NC_groundwater_1818_05150	Rhodopseudomonas_palustris_strain_2.1.18_02624	Rhodopseudomonas_palustris_strain_2.1.37_01230	Rhodopseudomonas_palustris_strain_42OL_01753	Rhodopseudomonas_palustris_strain_BAL398_02466	Rhodopseudomonas_palustris_strain_DSM_126_01177	Rhodopseudomonas_palustris_strain_GJ-22_00409	Rhodopseudomonas_palustris_strain_PS3_01217	Rhodopseudomonas_palustris_strain_R1_00989	Rhodopseudomonas_palustris_strain_XCP_04317	Rhodopseudomonas_palustris_strain_YSC3_01192	Rhodopseudomonas_pentothenatexigens_strain_JA575_01627	Rhodopseudomonas_pseudopalustris_strain_DSM_123_03174	Rhodopseudomonas_rhenobacensis_strain_DSM_12706_00718	Rhodopseudomonas_sp._AAP120_02752	Rhodopseudomonas_sp._B29_04646	Rhodopseudomonas_sp._BR0G17_03914	Rhodopseudomonas_sp._BR0M22_01672	Rhodopseudomonas_sp._Cfx3-05_00712	Rhodopseudomonas_sp._SK50-23_04664	Rhodopseudomonas_sp._WA056_04302
tolB		Tol-Pal system protein TolB	31	31	1	304	32272				1331	1355	1339	AzulComplete_03918	RhodoBisA53_04779	RhodoBisB18_04837	RhodoBisB5_04196	Rhodopseudomonas_faecalis_strain_JCM_11668_01844	Rhodopseudomonas_palustris_CGA009_01154	Rhodopseudomonas_palustris_DX-1_01767	Rhodopseudomonas_palustris_HaA2_01832	Rhodopseudomonas_palustris_JSC-3b_03475	Rhodopseudomonas_palustris_TIE-1_01330	Rhodopseudomonas_palustris_isolate_NC_groundwater_1818_01332	Rhodopseudomonas_palustris_strain_2.1.18_02594	Rhodopseudomonas_palustris_strain_2.1.37_01201	Rhodopseudomonas_palustris_strain_42OL_01724	Rhodopseudomonas_palustris_strain_BAL398_01208	Rhodopseudomonas_palustris_strain_DSM_126_01206	Rhodopseudomonas_palustris_strain_GJ-22_00380	Rhodopseudomonas_palustris_strain_PS3_01188	Rhodopseudomonas_palustris_strain_R1_00960	Rhodopseudomonas_palustris_strain_XCP_04288	Rhodopseudomonas_palustris_strain_YSC3_01163	Rhodopseudomonas_pentothenatexigens_strain_JA575_01597	Rhodopseudomonas_pseudopalustris_strain_DSM_123_03203	Rhodopseudomonas_rhenobacensis_strain_DSM_12706_04469	Rhodopseudomonas_sp._AAP120_02781	Rhodopseudomonas_sp._B29_03659	Rhodopseudomonas_sp._BR0G17_03943	Rhodopseudomonas_sp._BR0M22_01643	Rhodopseudomonas_sp._Cfx3-05_00743	Rhodopseudomonas_sp._SK50-23_04701	Rhodopseudomonas_sp._WA056_03197
menF		Isochorismate synthase MenF	31	31	1	304	18704				2159	2162	2160	AzulComplete_03979	RhodoBisA53_04510	RhodoBisB18_04462	RhodoBisB5_04263	Rhodopseudomonas_faecalis_strain_JCM_11668_01054	Rhodopseudomonas_palustris_CGA009_04657	Rhodopseudomonas_palustris_DX-1_02030	Rhodopseudomonas_palustris_HaA2_04385	Rhodopseudomonas_palustris_JSC-3b_02226	Rhodopseudomonas_palustris_TIE-1_05023	Rhodopseudomonas_palustris_isolate_NC_groundwater_1818_04028	Rhodopseudomonas_palustris_strain_2.1.18_03564	Rhodopseudomonas_palustris_strain_2.1.37_02561	Rhodopseudomonas_palustris_strain_42OL_04710	Rhodopseudomonas_palustris_strain_BAL398_04877	Rhodopseudomonas_palustris_strain_DSM_126_03852	Rhodopseudomonas_palustris_strain_GJ-22_03534	Rhodopseudomonas_palustris_strain_PS3_04510	Rhodopseudomonas_palustris_strain_R1_00554	Rhodopseudomonas_palustris_strain_XCP_02590	Rhodopseudomonas_palustris_strain_YSC3_04551	Rhodopseudomonas_pentothenatexigens_strain_JA575_01838	Rhodopseudomonas_pseudopalustris_strain_DSM_123_03267	Rhodopseudomonas_rhenobacensis_strain_DSM_12706_04436	Rhodopseudomonas_sp._AAP120_02976	Rhodopseudomonas_sp._B29_03689	Rhodopseudomonas_sp._BR0G17_02138	Rhodopseudomonas_sp._BR0M22_03766	Rhodopseudomonas_sp._Cfx3-05_02958	Rhodopseudomonas_sp._SK50-23_01159	Rhodopseudomonas_sp._WA056_03832
yhdE		dTTP/UTP pyrophosphatase	31	31	1	304	10725				623	719	628	AzulComplete_04024	RhodoBisA53_04544	RhodoBisB18_04490	RhodoBisB5_04327	Rhodopseudomonas_faecalis_strain_JCM_11668_01078	Rhodopseudomonas_palustris_CGA009_04690	Rhodopseudomonas_palustris_DX-1_01998	Rhodopseudomonas_palustris_HaA2_04413	Rhodopseudomonas_palustris_JSC-3b_02247	Rhodopseudomonas_palustris_TIE-1_05052	Rhodopseudomonas_palustris_isolate_NC_groundwater_1818_03982	Rhodopseudomonas_palustris_strain_2.1.18_00097	Rhodopseudomonas_palustris_strain_2.1.37_02594	Rhodopseudomonas_palustris_strain_42OL_01235	Rhodopseudomonas_palustris_strain_BAL398_00504	Rhodopseudomonas_palustris_strain_DSM_126_03883	Rhodopseudomonas_palustris_strain_GJ-22_03567	Rhodopseudomonas_palustris_strain_PS3_04540	Rhodopseudomonas_palustris_strain_R1_00593	Rhodopseudomonas_palustris_strain_XCP_02625	Rhodopseudomonas_palustris_strain_YSC3_04583	Rhodopseudomonas_pentothenatexigens_strain_JA575_01877	Rhodopseudomonas_pseudopalustris_strain_DSM_123_03331	Rhodopseudomonas_rhenobacensis_strain_DSM_12706_02671	Rhodopseudomonas_sp._AAP120_02713	Rhodopseudomonas_sp._B29_03696	Rhodopseudomonas_sp._BR0G17_02169	Rhodopseudomonas_sp._BR0M22_00240	Rhodopseudomonas_sp._Cfx3-05_02883	Rhodopseudomonas_sp._SK50-23_00704	Rhodopseudomonas_sp._WA056_03800
nth		Endonuclease III	31	31	1	304	13388				617	839	776	AzulComplete_02214	RhodoBisA53_00495	RhodoBisB18_00352	RhodoBisB5_00398	Rhodopseudomonas_faecalis_strain_JCM_11668_03172	Rhodopseudomonas_palustris_CGA009_00357	Rhodopseudomonas_palustris_DX-1_03912	Rhodopseudomonas_palustris_HaA2_00449	Rhodopseudomonas_palustris_JSC-3b_03059	Rhodopseudomonas_palustris_TIE-1_00350	Rhodopseudomonas_palustris_isolate_NC_groundwater_1818_01434	Rhodopseudomonas_palustris_strain_2.1.18_04656	Rhodopseudomonas_palustris_strain_2.1.37_03332	Rhodopseudomonas_palustris_strain_42OL_00634	Rhodopseudomonas_palustris_strain_BAL398_01382	Rhodopseudomonas_palustris_strain_DSM_126_03218	Rhodopseudomonas_palustris_strain_GJ-22_04277	Rhodopseudomonas_palustris_strain_PS3_00360	Rhodopseudomonas_palustris_strain_R1_00298	Rhodopseudomonas_palustris_strain_XCP_03319	Rhodopseudomonas_palustris_strain_YSC3_00368	Rhodopseudomonas_pentothenatexigens_strain_JA575_03919	Rhodopseudomonas_pseudopalustris_strain_DSM_123_04735	Rhodopseudomonas_rhenobacensis_strain_DSM_12706_03134	Rhodopseudomonas_sp._AAP120_01100	Rhodopseudomonas_sp._B29_03656	Rhodopseudomonas_sp._BR0G17_00576	Rhodopseudomonas_sp._BR0M22_00637	Rhodopseudomonas_sp._Cfx3-05_01509	Rhodopseudomonas_sp._SK50-23_00234	Rhodopseudomonas_sp._WA056_01889
murA		UDP-N-acetylglucosamine 1-carboxyvinyltransferase	31	31	1	304	10717				1160	1289	1284	AzulComplete_04030	RhodoBisA53_04552	RhodoBisB18_04494	RhodoBisB5_04332	Rhodopseudomonas_faecalis_strain_JCM_11668_01085	Rhodopseudomonas_palustris_CGA009_04696	Rhodopseudomonas_palustris_DX-1_01992	Rhodopseudomonas_palustris_HaA2_04419	Rhodopseudomonas_palustris_JSC-3b_02254	Rhodopseudomonas_palustris_TIE-1_05058	Rhodopseudomonas_palustris_isolate_NC_groundwater_1818_03975	Rhodopseudomonas_palustris_strain_2.1.18_00103	Rhodopseudomonas_palustris_strain_2.1.37_02600	Rhodopseudomonas_palustris_strain_42OL_03979	Rhodopseudomonas_palustris_strain_BAL398_00510	Rhodopseudomonas_palustris_strain_DSM_126_03889	Rhodopseudomonas_palustris_strain_GJ-22_03573	Rhodopseudomonas_palustris_strain_PS3_04546	Rhodopseudomonas_palustris_strain_R1_00599	Rhodopseudomonas_palustris_strain_XCP_02631	Rhodopseudomonas_palustris_strain_YSC3_04591	Rhodopseudomonas_pentothenatexigens_strain_JA575_01883	Rhodopseudomonas_pseudopalustris_strain_DSM_123_03336	Rhodopseudomonas_rhenobacensis_strain_DSM_12706_02676	Rhodopseudomonas_sp._AAP120_03039	Rhodopseudomonas_sp._B29_01557	Rhodopseudomonas_sp._BR0G17_02175	Rhodopseudomonas_sp._BR0M22_03299	Rhodopseudomonas_sp._Cfx3-05_02878	Rhodopseudomonas_sp._SK50-23_00698	Rhodopseudomonas_sp._WA056_03793
group_1823		hypothetical protein	31	31	1	304	4861				263	299	275	AzulComplete_04056	RhodoBisA53_02174	RhodoBisB18_03335	RhodoBisB5_03411	Rhodopseudomonas_faecalis_strain_JCM_11668_03117	Rhodopseudomonas_palustris_CGA009_03623	Rhodopseudomonas_palustris_DX-1_03977	Rhodopseudomonas_palustris_HaA2_02047	Rhodopseudomonas_palustris_JSC-3b_01621	Rhodopseudomonas_palustris_TIE-1_04042	Rhodopseudomonas_palustris_isolate_NC_groundwater_1818_00059	Rhodopseudomonas_palustris_strain_2.1.18_02314	Rhodopseudomonas_palustris_strain_2.1.37_04694	Rhodopseudomonas_palustris_strain_42OL_02937	Rhodopseudomonas_palustris_strain_BAL398_05729	Rhodopseudomonas_palustris_strain_DSM_126_02931	Rhodopseudomonas_palustris_strain_GJ-22_02596	Rhodopseudomonas_palustris_strain_PS3_03576	Rhodopseudomonas_palustris_strain_R1_04080	Rhodopseudomonas_palustris_strain_XCP_00223	Rhodopseudomonas_palustris_strain_YSC3_03591	Rhodopseudomonas_pentothenatexigens_strain_JA575_00583	Rhodopseudomonas_pseudopalustris_strain_DSM_123_01464	Rhodopseudomonas_rhenobacensis_strain_DSM_12706_01913	Rhodopseudomonas_sp._AAP120_04773	Rhodopseudomonas_sp._B29_04321	Rhodopseudomonas_sp._BR0G17_05008	Rhodopseudomonas_sp._BR0M22_02077	Rhodopseudomonas_sp._Cfx3-05_03136	Rhodopseudomonas_sp._SK50-23_01915	Rhodopseudomonas_sp._WA056_03072
mmsB		putative 3-hydroxyisobutyrate dehydrogenase	31	31	1	304	13105				884	893	887	AzulComplete_04118	RhodoBisA53_02429	RhodoBisB18_03144	RhodoBisB5_03348	Rhodopseudomonas_faecalis_strain_JCM_11668_00119	Rhodopseudomonas_palustris_CGA009_03562	Rhodopseudomonas_palustris_DX-1_03650	Rhodopseudomonas_palustris_HaA2_02142	Rhodopseudomonas_palustris_JSC-3b_01437	Rhodopseudomonas_palustris_TIE-1_03959	Rhodopseudomonas_palustris_isolate_NC_groundwater_1818_02796	Rhodopseudomonas_palustris_strain_2.1.18_02504	Rhodopseudomonas_palustris_strain_2.1.37_02928	Rhodopseudomonas_palustris_strain_42OL_03022	Rhodopseudomonas_palustris_strain_BAL398_00245	Rhodopseudomonas_palustris_strain_DSM_126_01470	Rhodopseudomonas_palustris_strain_GJ-22_02526	Rhodopseudomonas_palustris_strain_PS3_03518	Rhodopseudomonas_palustris_strain_R1_04021	Rhodopseudomonas_palustris_strain_XCP_00155	Rhodopseudomonas_palustris_strain_YSC3_03529	Rhodopseudomonas_pentothenatexigens_strain_JA575_00518	Rhodopseudomonas_pseudopalustris_strain_DSM_123_01401	Rhodopseudomonas_rhenobacensis_strain_DSM_12706_01008	Rhodopseudomonas_sp._AAP120_02558	Rhodopseudomonas_sp._B29_02373	Rhodopseudomonas_sp._BR0G17_05066	Rhodopseudomonas_sp._BR0M22_00251	Rhodopseudomonas_sp._Cfx3-05_03084	Rhodopseudomonas_sp._SK50-23_02629	Rhodopseudomonas_sp._WA056_04094
cobQ_1		Cobyric acid synthase	31	31	1	304	1122				1481	1490	1485	AzulComplete_02533	RhodoBisA53_02272	RhodoBisB18_03813	RhodoBisB5_00658	Rhodopseudomonas_faecalis_strain_JCM_11668_01690	Rhodopseudomonas_palustris_CGA009_00744	Rhodopseudomonas_palustris_DX-1_00284	Rhodopseudomonas_palustris_HaA2_00749	Rhodopseudomonas_palustris_JSC-3b_00367	Rhodopseudomonas_palustris_TIE-1_00802	Rhodopseudomonas_palustris_isolate_NC_groundwater_1818_01148	Rhodopseudomonas_palustris_strain_2.1.18_00428	Rhodopseudomonas_palustris_strain_2.1.37_04821	Rhodopseudomonas_palustris_strain_42OL_02870	Rhodopseudomonas_palustris_strain_BAL398_05456	Rhodopseudomonas_palustris_strain_DSM_126_00957	Rhodopseudomonas_palustris_strain_GJ-22_03822	Rhodopseudomonas_palustris_strain_PS3_00738	Rhodopseudomonas_palustris_strain_R1_04815	Rhodopseudomonas_palustris_strain_XCP_03713	Rhodopseudomonas_palustris_strain_YSC3_00757	Rhodopseudomonas_pentothenatexigens_strain_JA575_00990	Rhodopseudomonas_pseudopalustris_strain_DSM_123_03971	Rhodopseudomonas_rhenobacensis_strain_DSM_12706_02026	Rhodopseudomonas_sp._AAP120_01942	Rhodopseudomonas_sp._B29_01320	Rhodopseudomonas_sp._BR0G17_02582	Rhodopseudomonas_sp._BR0M22_00815	Rhodopseudomonas_sp._Cfx3-05_01549	Rhodopseudomonas_sp._SK50-23_04386	Rhodopseudomonas_sp._WA056_00219
serC		Phosphoserine aminotransferase	31	31	1	304	26706				1169	1172	1171	AzulComplete_04251	RhodoBisA53_04222	RhodoBisB18_04170	RhodoBisB5_03955	Rhodopseudomonas_faecalis_strain_JCM_11668_02503	Rhodopseudomonas_palustris_CGA009_04454	Rhodopseudomonas_palustris_DX-1_04147	Rhodopseudomonas_palustris_HaA2_01338	Rhodopseudomonas_palustris_JSC-3b_00139	Rhodopseudomonas_palustris_TIE-1_04818	Rhodopseudomonas_palustris_isolate_NC_groundwater_1818_04097	Rhodopseudomonas_palustris_strain_2.1.18_03227	Rhodopseudomonas_palustris_strain_2.1.37_02234	Rhodopseudomonas_palustris_strain_42OL_04052	Rhodopseudomonas_palustris_strain_BAL398_04401	Rhodopseudomonas_palustris_strain_DSM_126_04071	Rhodopseudomonas_palustris_strain_GJ-22_03352	Rhodopseudomonas_palustris_strain_PS3_04308	Rhodopseudomonas_palustris_strain_R1_02720	Rhodopseudomonas_palustris_strain_XCP_04717	Rhodopseudomonas_palustris_strain_YSC3_04340	Rhodopseudomonas_pentothenatexigens_strain_JA575_03537	Rhodopseudomonas_pseudopalustris_strain_DSM_123_04177	Rhodopseudomonas_rhenobacensis_strain_DSM_12706_01798	Rhodopseudomonas_sp._AAP120_04075	Rhodopseudomonas_sp._B29_01788	Rhodopseudomonas_sp._BR0G17_01755	Rhodopseudomonas_sp._BR0M22_02674	Rhodopseudomonas_sp._Cfx3-05_03631	Rhodopseudomonas_sp._SK50-23_04526	Rhodopseudomonas_sp._WA056_00760
atoC_1		Regulatory protein AtoC	31	31	1	304	24558				1001	1385	1367	AzulComplete_04296	RhodoBisA53_00989	RhodoBisB18_00965	RhodoBisB5_03891	Rhodopseudomonas_faecalis_strain_JCM_11668_00725	Rhodopseudomonas_palustris_CGA009_01305	Rhodopseudomonas_palustris_DX-1_02397	Rhodopseudomonas_palustris_HaA2_01301	Rhodopseudomonas_palustris_JSC-3b_02422	Rhodopseudomonas_palustris_TIE-1_01480	Rhodopseudomonas_palustris_isolate_NC_groundwater_1818_03193	Rhodopseudomonas_palustris_strain_2.1.18_03032	Rhodopseudomonas_palustris_strain_2.1.37_01352	Rhodopseudomonas_palustris_strain_42OL_03743	Rhodopseudomonas_palustris_strain_BAL398_02282	Rhodopseudomonas_palustris_strain_DSM_126_01058	Rhodopseudomonas_palustris_strain_GJ-22_00524	Rhodopseudomonas_palustris_strain_PS3_01346	Rhodopseudomonas_palustris_strain_R1_03370	Rhodopseudomonas_palustris_strain_XCP_04435	Rhodopseudomonas_palustris_strain_YSC3_01316	Rhodopseudomonas_pentothenatexigens_strain_JA575_01739	Rhodopseudomonas_pseudopalustris_strain_DSM_123_04113	Rhodopseudomonas_rhenobacensis_strain_DSM_12706_03074	Rhodopseudomonas_sp._AAP120_01146	Rhodopseudomonas_sp._B29_04057	Rhodopseudomonas_sp._BR0G17_03784	Rhodopseudomonas_sp._BR0M22_03672	Rhodopseudomonas_sp._Cfx3-05_00568	Rhodopseudomonas_sp._SK50-23_01328	Rhodopseudomonas_sp._WA056_02112
ctpA		hypothetical protein	31	31	1	304	11917				1346	1427	1373	AzulComplete_04879	RhodoBisA53_00274	RhodoBisB18_00180	RhodoBisB5_00588	Rhodopseudomonas_faecalis_strain_JCM_11668_03191	Rhodopseudomonas_palustris_CGA009_00175	Rhodopseudomonas_palustris_DX-1_00588	Rhodopseudomonas_palustris_HaA2_00263	Rhodopseudomonas_palustris_JSC-3b_02846	Rhodopseudomonas_palustris_TIE-1_00167	Rhodopseudomonas_palustris_isolate_NC_groundwater_1818_03640	Rhodopseudomonas_palustris_strain_2.1.18_00498	Rhodopseudomonas_palustris_strain_2.1.37_01918	Rhodopseudomonas_palustris_strain_42OL_00502	Rhodopseudomonas_palustris_strain_BAL398_01739	Rhodopseudomonas_palustris_strain_DSM_126_02679	Rhodopseudomonas_palustris_strain_GJ-22_04092	Rhodopseudomonas_palustris_strain_PS3_00175	Rhodopseudomonas_palustris_strain_R1_02820	Rhodopseudomonas_palustris_strain_XCP_03131	Rhodopseudomonas_palustris_strain_YSC3_00177	Rhodopseudomonas_pentothenatexigens_strain_JA575_04176	Rhodopseudomonas_pseudopalustris_strain_DSM_123_03896	Rhodopseudomonas_rhenobacensis_strain_DSM_12706_00236	Rhodopseudomonas_sp._AAP120_04351	Rhodopseudomonas_sp._B29_01284	Rhodopseudomonas_sp._BR0G17_02751	Rhodopseudomonas_sp._BR0M22_01562	Rhodopseudomonas_sp._Cfx3-05_01410	Rhodopseudomonas_sp._SK50-23_00097	Rhodopseudomonas_sp._WA056_04580
atpH		ATP synthase subunit delta	31	31	1	304	11939				464	560	550	AzulComplete_04889	RhodoBisA53_00286	RhodoBisB18_00191	RhodoBisB5_00578	Rhodopseudomonas_faecalis_strain_JCM_11668_03181	Rhodopseudomonas_palustris_CGA009_00185	Rhodopseudomonas_palustris_DX-1_00598	Rhodopseudomonas_palustris_HaA2_00273	Rhodopseudomonas_palustris_JSC-3b_02857	Rhodopseudomonas_palustris_TIE-1_00177	Rhodopseudomonas_palustris_isolate_NC_groundwater_1818_01790	Rhodopseudomonas_palustris_strain_2.1.18_00508	Rhodopseudomonas_palustris_strain_2.1.37_01928	Rhodopseudomonas_palustris_strain_42OL_03577	Rhodopseudomonas_palustris_strain_BAL398_00036	Rhodopseudomonas_palustris_strain_DSM_126_02689	Rhodopseudomonas_palustris_strain_GJ-22_04102	Rhodopseudomonas_palustris_strain_PS3_00185	Rhodopseudomonas_palustris_strain_R1_02810	Rhodopseudomonas_palustris_strain_XCP_03142	Rhodopseudomonas_palustris_strain_YSC3_00187	Rhodopseudomonas_pentothenatexigens_strain_JA575_03706	Rhodopseudomonas_pseudopalustris_strain_DSM_123_03886	Rhodopseudomonas_rhenobacensis_strain_DSM_12706_00245	Rhodopseudomonas_sp._AAP120_04341	Rhodopseudomonas_sp._B29_01289	Rhodopseudomonas_sp._BR0G17_02741	Rhodopseudomonas_sp._BR0M22_01572	Rhodopseudomonas_sp._Cfx3-05_01400	Rhodopseudomonas_sp._SK50-23_00105	Rhodopseudomonas_sp._WA056_04590
fabF_1		3-oxoacyl-[acyl-carrier-protein] synthase 2	31	31	1	304	14825				650	1283	1245	AzulComplete_04939	RhodoBisA53_03359	RhodoBisB18_02335	RhodoBisB5_03018	Rhodopseudomonas_faecalis_strain_JCM_11668_01605	Rhodopseudomonas_palustris_CGA009_03173	Rhodopseudomonas_palustris_DX-1_01353	Rhodopseudomonas_palustris_HaA2_02501	Rhodopseudomonas_palustris_JSC-3b_00689	Rhodopseudomonas_palustris_TIE-1_03503	Rhodopseudomonas_palustris_isolate_NC_groundwater_1818_03097	Rhodopseudomonas_palustris_strain_2.1.18_01746	Rhodopseudomonas_palustris_strain_2.1.37_03109	Rhodopseudomonas_palustris_strain_42OL_00295	Rhodopseudomonas_palustris_strain_BAL398_05562	Rhodopseudomonas_palustris_strain_DSM_126_00113	Rhodopseudomonas_palustris_strain_GJ-22_02157	Rhodopseudomonas_palustris_strain_PS3_03149	Rhodopseudomonas_palustris_strain_R1_01413	Rhodopseudomonas_palustris_strain_XCP_01879	Rhodopseudomonas_palustris_strain_YSC3_03151	Rhodopseudomonas_pentothenatexigens_strain_JA575_02580	Rhodopseudomonas_pseudopalustris_strain_DSM_123_04268	Rhodopseudomonas_rhenobacensis_strain_DSM_12706_01192	Rhodopseudomonas_sp._AAP120_05383	Rhodopseudomonas_sp._B29_01962	Rhodopseudomonas_sp._BR0G17_02998	Rhodopseudomonas_sp._BR0M22_03496	Rhodopseudomonas_sp._Cfx3-05_02241	Rhodopseudomonas_sp._SK50-23_02739	Rhodopseudomonas_sp._WA056_00996
fabG_6		3-oxoacyl-[acyl-carrier-protein] reductase FabG	31	31	1	304	14829				506	740	729	AzulComplete_04941	RhodoBisA53_03361	RhodoBisB18_02333	RhodoBisB5_03020	Rhodopseudomonas_faecalis_strain_JCM_11668_01603	Rhodopseudomonas_palustris_CGA009_03175	Rhodopseudomonas_palustris_DX-1_01355	Rhodopseudomonas_palustris_HaA2_02499	Rhodopseudomonas_palustris_JSC-3b_00687	Rhodopseudomonas_palustris_TIE-1_03505	Rhodopseudomonas_palustris_isolate_NC_groundwater_1818_03095	Rhodopseudomonas_palustris_strain_2.1.18_01744	Rhodopseudomonas_palustris_strain_2.1.37_03107	Rhodopseudomonas_palustris_strain_42OL_00293	Rhodopseudomonas_palustris_strain_BAL398_05560	Rhodopseudomonas_palustris_strain_DSM_126_00111	Rhodopseudomonas_palustris_strain_GJ-22_02159	Rhodopseudomonas_palustris_strain_PS3_03151	Rhodopseudomonas_palustris_strain_R1_01411	Rhodopseudomonas_palustris_strain_XCP_01881	Rhodopseudomonas_palustris_strain_YSC3_03153	Rhodopseudomonas_pentothenatexigens_strain_JA575_02582	Rhodopseudomonas_pseudopalustris_strain_DSM_123_04266	Rhodopseudomonas_rhenobacensis_strain_DSM_12706_01194	Rhodopseudomonas_sp._AAP120_05385	Rhodopseudomonas_sp._B29_00877	Rhodopseudomonas_sp._BR0G17_03000	Rhodopseudomonas_sp._BR0M22_03494	Rhodopseudomonas_sp._Cfx3-05_02243	Rhodopseudomonas_sp._SK50-23_02737	Rhodopseudomonas_sp._WA056_00994
group_1865		hypothetical protein	31	31	1	304	29133				3485	3515	3486	AzulComplete_05056	RhodoBisA53_03585	RhodoBisB18_03454	RhodoBisB5_03157	Rhodopseudomonas_faecalis_strain_JCM_11668_01501	Rhodopseudomonas_palustris_CGA009_03298	Rhodopseudomonas_palustris_DX-1_01472	Rhodopseudomonas_palustris_HaA2_02376	Rhodopseudomonas_palustris_JSC-3b_00580	Rhodopseudomonas_palustris_TIE-1_03630	Rhodopseudomonas_palustris_isolate_NC_groundwater_1818_05245	Rhodopseudomonas_palustris_strain_2.1.18_00683	Rhodopseudomonas_palustris_strain_2.1.37_02984	Rhodopseudomonas_palustris_strain_42OL_02030	Rhodopseudomonas_palustris_strain_BAL398_01533	Rhodopseudomonas_palustris_strain_DSM_126_01752	Rhodopseudomonas_palustris_strain_GJ-22_02276	Rhodopseudomonas_palustris_strain_PS3_03271	Rhodopseudomonas_palustris_strain_R1_02984	Rhodopseudomonas_palustris_strain_XCP_02009	Rhodopseudomonas_palustris_strain_YSC3_03279	Rhodopseudomonas_pentothenatexigens_strain_JA575_02702	Rhodopseudomonas_pseudopalustris_strain_DSM_123_01934	Rhodopseudomonas_rhenobacensis_strain_DSM_12706_03399	Rhodopseudomonas_sp._AAP120_01934	Rhodopseudomonas_sp._B29_00683	Rhodopseudomonas_sp._BR0G17_04859	Rhodopseudomonas_sp._BR0M22_01713	Rhodopseudomonas_sp._Cfx3-05_02384	Rhodopseudomonas_sp._SK50-23_03601	Rhodopseudomonas_sp._WA056_02680
rplQ		50S ribosomal protein L17	31	31	1	304	15932				407	419	414	AzulComplete_05092	RhodoBisA53_03618	RhodoBisB18_03492	RhodoBisB5_03200	Rhodopseudomonas_faecalis_strain_JCM_11668_02793	Rhodopseudomonas_palustris_CGA009_03330	Rhodopseudomonas_palustris_DX-1_01499	Rhodopseudomonas_palustris_HaA2_02347	Rhodopseudomonas_palustris_JSC-3b_00561	Rhodopseudomonas_palustris_TIE-1_03663	Rhodopseudomonas_palustris_isolate_NC_groundwater_1818_05211	Rhodopseudomonas_palustris_strain_2.1.18_00761	Rhodopseudomonas_palustris_strain_2.1.37_00287	Rhodopseudomonas_palustris_strain_42OL_02771	Rhodopseudomonas_palustris_strain_BAL398_05271	Rhodopseudomonas_palustris_strain_DSM_126_01720	Rhodopseudomonas_palustris_strain_GJ-22_02306	Rhodopseudomonas_palustris_strain_PS3_03302	Rhodopseudomonas_palustris_strain_R1_01241	Rhodopseudomonas_palustris_strain_XCP_02045	Rhodopseudomonas_palustris_strain_YSC3_03311	Rhodopseudomonas_pentothenatexigens_strain_JA575_00313	Rhodopseudomonas_pseudopalustris_strain_DSM_123_02039	Rhodopseudomonas_rhenobacensis_strain_DSM_12706_03364	Rhodopseudomonas_sp._AAP120_04563	Rhodopseudomonas_sp._B29_02837	Rhodopseudomonas_sp._BR0G17_04833	Rhodopseudomonas_sp._BR0M22_01249	Rhodopseudomonas_sp._Cfx3-05_02410	Rhodopseudomonas_sp._SK50-23_03627	Rhodopseudomonas_sp._WA056_02715
rplO		50S ribosomal protein L15	31	31	1	304	15940				485	491	485	AzulComplete_05098	RhodoBisA53_03624	RhodoBisB18_03498	RhodoBisB5_03206	Rhodopseudomonas_faecalis_strain_JCM_11668_02799	Rhodopseudomonas_palustris_CGA009_03337	Rhodopseudomonas_palustris_DX-1_01505	Rhodopseudomonas_palustris_HaA2_02341	Rhodopseudomonas_palustris_JSC-3b_00555	Rhodopseudomonas_palustris_TIE-1_03670	Rhodopseudomonas_palustris_isolate_NC_groundwater_1818_05205	Rhodopseudomonas_palustris_strain_2.1.18_00767	Rhodopseudomonas_palustris_strain_2.1.37_00280	Rhodopseudomonas_palustris_strain_42OL_02777	Rhodopseudomonas_palustris_strain_BAL398_02534	Rhodopseudomonas_palustris_strain_DSM_126_01713	Rhodopseudomonas_palustris_strain_GJ-22_02312	Rhodopseudomonas_palustris_strain_PS3_03308	Rhodopseudomonas_palustris_strain_R1_01234	Rhodopseudomonas_palustris_strain_XCP_02052	Rhodopseudomonas_palustris_strain_YSC3_03318	Rhodopseudomonas_pentothenatexigens_strain_JA575_00320	Rhodopseudomonas_pseudopalustris_strain_DSM_123_02045	Rhodopseudomonas_rhenobacensis_strain_DSM_12706_03358	Rhodopseudomonas_sp._AAP120_04569	Rhodopseudomonas_sp._B29_02807	Rhodopseudomonas_sp._BR0G17_04827	Rhodopseudomonas_sp._BR0M22_01242	Rhodopseudomonas_sp._Cfx3-05_02416	Rhodopseudomonas_sp._SK50-23_03633	Rhodopseudomonas_sp._WA056_02721
secE		Protein translocase subunit SecE	31	31	1	304	16036				188	191	188	AzulComplete_05139	RhodoBisA53_03667	RhodoBisB18_03542	RhodoBisB5_03244	Rhodopseudomonas_faecalis_strain_JCM_11668_02834	Rhodopseudomonas_palustris_CGA009_03381	Rhodopseudomonas_palustris_DX-1_04760	Rhodopseudomonas_palustris_HaA2_02302	Rhodopseudomonas_palustris_JSC-3b_00521	Rhodopseudomonas_palustris_TIE-1_03716	Rhodopseudomonas_palustris_isolate_NC_groundwater_1818_00404	Rhodopseudomonas_palustris_strain_2.1.18_00808	Rhodopseudomonas_palustris_strain_2.1.37_00236	Rhodopseudomonas_palustris_strain_42OL_02247	Rhodopseudomonas_palustris_strain_BAL398_01395	Rhodopseudomonas_palustris_strain_DSM_126_01669	Rhodopseudomonas_palustris_strain_GJ-22_02360	Rhodopseudomonas_palustris_strain_PS3_03349	Rhodopseudomonas_palustris_strain_R1_03942	Rhodopseudomonas_palustris_strain_XCP_02100	Rhodopseudomonas_palustris_strain_YSC3_03361	Rhodopseudomonas_pentothenatexigens_strain_JA575_00367	Rhodopseudomonas_pseudopalustris_strain_DSM_123_02082	Rhodopseudomonas_rhenobacensis_strain_DSM_12706_03652	Rhodopseudomonas_sp._AAP120_00402	Rhodopseudomonas_sp._B29_04921	Rhodopseudomonas_sp._BR0G17_04786	Rhodopseudomonas_sp._BR0M22_01190	Rhodopseudomonas_sp._Cfx3-05_02454	Rhodopseudomonas_sp._SK50-23_03687	Rhodopseudomonas_sp._WA056_02764
ftsY		Signal recognition particle receptor FtsY	31	31	1	304	12018				944	950	947	AzulComplete_05200	RhodoBisA53_00320	RhodoBisB18_00226	RhodoBisB5_00538	Rhodopseudomonas_faecalis_strain_JCM_11668_02448	Rhodopseudomonas_palustris_CGA009_00216	Rhodopseudomonas_palustris_DX-1_00630	Rhodopseudomonas_palustris_HaA2_00371	Rhodopseudomonas_palustris_JSC-3b_02891	Rhodopseudomonas_palustris_TIE-1_00210	Rhodopseudomonas_palustris_isolate_NC_groundwater_1818_01514	Rhodopseudomonas_palustris_strain_2.1.18_04567	Rhodopseudomonas_palustris_strain_2.1.37_01959	Rhodopseudomonas_palustris_strain_42OL_02668	Rhodopseudomonas_palustris_strain_BAL398_03357	Rhodopseudomonas_palustris_strain_DSM_126_04941	Rhodopseudomonas_palustris_strain_GJ-22_04134	Rhodopseudomonas_palustris_strain_PS3_00216	Rhodopseudomonas_palustris_strain_R1_02779	Rhodopseudomonas_palustris_strain_XCP_03173	Rhodopseudomonas_palustris_strain_YSC3_00224	Rhodopseudomonas_pentothenatexigens_strain_JA575_03669	Rhodopseudomonas_pseudopalustris_strain_DSM_123_03846	Rhodopseudomonas_rhenobacensis_strain_DSM_12706_00281	Rhodopseudomonas_sp._AAP120_02130	Rhodopseudomonas_sp._B29_00294	Rhodopseudomonas_sp._BR0G17_04037	Rhodopseudomonas_sp._BR0M22_04500	Rhodopseudomonas_sp._Cfx3-05_01366	Rhodopseudomonas_sp._SK50-23_00347	Rhodopseudomonas_sp._WA056_01666
murC		UDP-N-acetylmuramate--L-alanine ligase	31	31	1	304	15278				560	1406	1376	AzulComplete_05293	RhodoBisA53_02138	RhodoBisB18_03368	RhodoBisB5_03443	Rhodopseudomonas_faecalis_strain_JCM_11668_03146	Rhodopseudomonas_palustris_CGA009_03653	Rhodopseudomonas_palustris_DX-1_04008	Rhodopseudomonas_palustris_HaA2_02015	Rhodopseudomonas_palustris_JSC-3b_01650	Rhodopseudomonas_palustris_TIE-1_04073	Rhodopseudomonas_palustris_isolate_NC_groundwater_1818_00090	Rhodopseudomonas_palustris_strain_2.1.18_04959	Rhodopseudomonas_palustris_strain_2.1.37_04664	Rhodopseudomonas_palustris_strain_42OL_00144	Rhodopseudomonas_palustris_strain_BAL398_02440	Rhodopseudomonas_palustris_strain_DSM_126_02961	Rhodopseudomonas_palustris_strain_GJ-22_02627	Rhodopseudomonas_palustris_strain_PS3_03606	Rhodopseudomonas_palustris_strain_R1_04112	Rhodopseudomonas_palustris_strain_XCP_04550	Rhodopseudomonas_palustris_strain_YSC3_03622	Rhodopseudomonas_pentothenatexigens_strain_JA575_03740	Rhodopseudomonas_pseudopalustris_strain_DSM_123_01494	Rhodopseudomonas_rhenobacensis_strain_DSM_12706_01882	Rhodopseudomonas_sp._AAP120_03760	Rhodopseudomonas_sp._B29_04430	Rhodopseudomonas_sp._BR0G17_04977	Rhodopseudomonas_sp._BR0M22_00759	Rhodopseudomonas_sp._Cfx3-05_03165	Rhodopseudomonas_sp._SK50-23_01883	Rhodopseudomonas_sp._WA056_01096
ftsA		Cell division protein FtsA	31	31	1	304	14702				329	1328	1290	AzulComplete_05300	RhodoBisA53_02145	RhodoBisB18_03362	RhodoBisB5_03437	Rhodopseudomonas_faecalis_strain_JCM_11668_03139	Rhodopseudomonas_palustris_CGA009_03647	Rhodopseudomonas_palustris_DX-1_04001	Rhodopseudomonas_palustris_HaA2_02022	Rhodopseudomonas_palustris_JSC-3b_01643	Rhodopseudomonas_palustris_TIE-1_04067	Rhodopseudomonas_palustris_isolate_NC_groundwater_1818_00084	Rhodopseudomonas_palustris_strain_2.1.18_04952	Rhodopseudomonas_palustris_strain_2.1.37_04670	Rhodopseudomonas_palustris_strain_42OL_00137	Rhodopseudomonas_palustris_strain_BAL398_02436	Rhodopseudomonas_palustris_strain_DSM_126_02955	Rhodopseudomonas_palustris_strain_GJ-22_02620	Rhodopseudomonas_palustris_strain_PS3_03600	Rhodopseudomonas_palustris_strain_R1_04106	Rhodopseudomonas_palustris_strain_XCP_04543	Rhodopseudomonas_palustris_strain_YSC3_03615	Rhodopseudomonas_pentothenatexigens_strain_JA575_03733	Rhodopseudomonas_pseudopalustris_strain_DSM_123_01488	Rhodopseudomonas_rhenobacensis_strain_DSM_12706_01888	Rhodopseudomonas_sp._AAP120_03753	Rhodopseudomonas_sp._B29_04439	Rhodopseudomonas_sp._BR0G17_04984	Rhodopseudomonas_sp._BR0M22_00753	Rhodopseudomonas_sp._Cfx3-05_03160	Rhodopseudomonas_sp._SK50-23_01888	Rhodopseudomonas_sp._WA056_03534
golD		Glucose 1-dehydrogenase	31	31	1	304	6437				767	767	767	AzulComplete_05453	RhodoBisA53_03673	RhodoBisB18_03547	RhodoBisB5_03249	Rhodopseudomonas_faecalis_strain_JCM_11668_02844	Rhodopseudomonas_palustris_CGA009_03392	Rhodopseudomonas_palustris_DX-1_04230	Rhodopseudomonas_palustris_HaA2_02289	Rhodopseudomonas_palustris_JSC-3b_00514	Rhodopseudomonas_palustris_TIE-1_03727	Rhodopseudomonas_palustris_isolate_NC_groundwater_1818_02930	Rhodopseudomonas_palustris_strain_2.1.18_04020	Rhodopseudomonas_palustris_strain_2.1.37_02758	Rhodopseudomonas_palustris_strain_42OL_00574	Rhodopseudomonas_palustris_strain_BAL398_00135	Rhodopseudomonas_palustris_strain_DSM_126_01658	Rhodopseudomonas_palustris_strain_GJ-22_02367	Rhodopseudomonas_palustris_strain_PS3_03353	Rhodopseudomonas_palustris_strain_R1_04139	Rhodopseudomonas_palustris_strain_XCP_02104	Rhodopseudomonas_palustris_strain_YSC3_03365	Rhodopseudomonas_pentothenatexigens_strain_JA575_00378	Rhodopseudomonas_pseudopalustris_strain_DSM_123_02087	Rhodopseudomonas_rhenobacensis_strain_DSM_12706_03657	Rhodopseudomonas_sp._AAP120_05160	Rhodopseudomonas_sp._B29_04939	Rhodopseudomonas_sp._BR0G17_04782	Rhodopseudomonas_sp._BR0M22_00176	Rhodopseudomonas_sp._Cfx3-05_02459	Rhodopseudomonas_sp._SK50-23_03699	Rhodopseudomonas_sp._WA056_03588
lvr		Levodione reductase	31	31	1	304	6454				560	785	777	AzulComplete_05455	RhodoBisA53_03675	RhodoBisB18_03549	RhodoBisB5_03251	Rhodopseudomonas_faecalis_strain_JCM_11668_02845	Rhodopseudomonas_palustris_CGA009_03394	Rhodopseudomonas_palustris_DX-1_04232	Rhodopseudomonas_palustris_HaA2_02287	Rhodopseudomonas_palustris_JSC-3b_00513	Rhodopseudomonas_palustris_TIE-1_03729	Rhodopseudomonas_palustris_isolate_NC_groundwater_1818_02928	Rhodopseudomonas_palustris_strain_2.1.18_04018	Rhodopseudomonas_palustris_strain_2.1.37_02760	Rhodopseudomonas_palustris_strain_42OL_00572	Rhodopseudomonas_palustris_strain_BAL398_00137	Rhodopseudomonas_palustris_strain_DSM_126_01656	Rhodopseudomonas_palustris_strain_GJ-22_02369	Rhodopseudomonas_palustris_strain_PS3_03355	Rhodopseudomonas_palustris_strain_R1_04141	Rhodopseudomonas_palustris_strain_XCP_02106	Rhodopseudomonas_palustris_strain_YSC3_03367	Rhodopseudomonas_pentothenatexigens_strain_JA575_00380	Rhodopseudomonas_pseudopalustris_strain_DSM_123_02089	Rhodopseudomonas_rhenobacensis_strain_DSM_12706_03659	Rhodopseudomonas_sp._AAP120_05162	Rhodopseudomonas_sp._B29_04937	Rhodopseudomonas_sp._BR0G17_04780	Rhodopseudomonas_sp._BR0M22_00178	Rhodopseudomonas_sp._Cfx3-05_02461	Rhodopseudomonas_sp._SK50-23_03702	Rhodopseudomonas_sp._WA056_03590
acsA_1		Acetyl-coenzyme A synthetase	31	31	1	304	12186				632	1958	1881	AzulComplete_02117	RhodoBisA53_00070	RhodoBisB18_00044	RhodoBisB5_00494	Rhodopseudomonas_faecalis_strain_JCM_11668_02600	Rhodopseudomonas_palustris_CGA009_00218	Rhodopseudomonas_palustris_DX-1_00632	Rhodopseudomonas_palustris_HaA2_00327	Rhodopseudomonas_palustris_JSC-3b_03238	Rhodopseudomonas_palustris_TIE-1_00212	Rhodopseudomonas_palustris_isolate_NC_groundwater_1818_01573	Rhodopseudomonas_palustris_strain_2.1.18_03265	Rhodopseudomonas_palustris_strain_2.1.37_01961	Rhodopseudomonas_palustris_strain_42OL_02274	Rhodopseudomonas_palustris_strain_BAL398_04981	Rhodopseudomonas_palustris_strain_DSM_126_04961	Rhodopseudomonas_palustris_strain_GJ-22_04136	Rhodopseudomonas_palustris_strain_PS3_00219	Rhodopseudomonas_palustris_strain_R1_00476	Rhodopseudomonas_palustris_strain_XCP_03176	Rhodopseudomonas_palustris_strain_YSC3_00227	Rhodopseudomonas_pentothenatexigens_strain_JA575_03666	Rhodopseudomonas_pseudopalustris_strain_DSM_123_04010	Rhodopseudomonas_rhenobacensis_strain_DSM_12706_00154	Rhodopseudomonas_sp._AAP120_03531	Rhodopseudomonas_sp._B29_00859	Rhodopseudomonas_sp._BR0G17_04356	Rhodopseudomonas_sp._BR0M22_00380	Rhodopseudomonas_sp._Cfx3-05_04049	Rhodopseudomonas_sp._SK50-23_00137	Rhodopseudomonas_sp._WA056_01751
nusA		Transcription termination/antitermination protein NusA	31	31	1	304	14093				1607	1625	1615	AzulComplete_02377	RhodoBisA53_00200	RhodoBisB18_00495	RhodoBisB5_00238	Rhodopseudomonas_faecalis_strain_JCM_11668_02983	Rhodopseudomonas_palustris_CGA009_00458	Rhodopseudomonas_palustris_DX-1_00681	Rhodopseudomonas_palustris_HaA2_00611	Rhodopseudomonas_palustris_JSC-3b_02779	Rhodopseudomonas_palustris_TIE-1_00450	Rhodopseudomonas_palustris_isolate_NC_groundwater_1818_00417	Rhodopseudomonas_palustris_strain_2.1.18_04409	Rhodopseudomonas_palustris_strain_2.1.37_03433	Rhodopseudomonas_palustris_strain_42OL_01906	Rhodopseudomonas_palustris_strain_BAL398_03986	Rhodopseudomonas_palustris_strain_DSM_126_00671	Rhodopseudomonas_palustris_strain_GJ-22_04372	Rhodopseudomonas_palustris_strain_PS3_00456	Rhodopseudomonas_palustris_strain_R1_00198	Rhodopseudomonas_palustris_strain_XCP_03425	Rhodopseudomonas_palustris_strain_YSC3_00467	Rhodopseudomonas_pentothenatexigens_strain_JA575_03152	Rhodopseudomonas_pseudopalustris_strain_DSM_123_03734	Rhodopseudomonas_rhenobacensis_strain_DSM_12706_02379	Rhodopseudomonas_sp._AAP120_04117	Rhodopseudomonas_sp._B29_04021	Rhodopseudomonas_sp._BR0G17_01064	Rhodopseudomonas_sp._BR0M22_00695	Rhodopseudomonas_sp._Cfx3-05_01206	Rhodopseudomonas_sp._SK50-23_00338	Rhodopseudomonas_sp._WA056_03586
hslV		ATP-dependent protease subunit HslV	31	31	1	304	1558				563	581	570	AzulComplete_02162	RhodoBisA53_00374	RhodoBisB18_00317	RhodoBisB5_00433	Rhodopseudomonas_faecalis_strain_JCM_11668_03713	Rhodopseudomonas_palustris_CGA009_00321	Rhodopseudomonas_palustris_DX-1_03877	Rhodopseudomonas_palustris_HaA2_00414	Rhodopseudomonas_palustris_JSC-3b_02946	Rhodopseudomonas_palustris_TIE-1_00314	Rhodopseudomonas_palustris_isolate_NC_groundwater_1818_01469	Rhodopseudomonas_palustris_strain_2.1.18_04702	Rhodopseudomonas_palustris_strain_2.1.37_03296	Rhodopseudomonas_palustris_strain_42OL_00383	Rhodopseudomonas_palustris_strain_BAL398_05749	Rhodopseudomonas_palustris_strain_DSM_126_03182	Rhodopseudomonas_palustris_strain_GJ-22_04242	Rhodopseudomonas_palustris_strain_PS3_00324	Rhodopseudomonas_palustris_strain_R1_00336	Rhodopseudomonas_palustris_strain_XCP_03285	Rhodopseudomonas_palustris_strain_YSC3_00332	Rhodopseudomonas_pentothenatexigens_strain_JA575_04231	Rhodopseudomonas_pseudopalustris_strain_DSM_123_04770	Rhodopseudomonas_rhenobacensis_strain_DSM_12706_03169	Rhodopseudomonas_sp._AAP120_03970	Rhodopseudomonas_sp._B29_01878	Rhodopseudomonas_sp._BR0G17_00540	Rhodopseudomonas_sp._BR0M22_03257	Rhodopseudomonas_sp._Cfx3-05_01475	Rhodopseudomonas_sp._SK50-23_00208	Rhodopseudomonas_sp._WA056_01855
purS		Phosphoribosylformylglycinamidine synthase subunit PurS	31	31	1	304	43				242	245	244	AzulComplete_00384	RhodoBisA53_01633	RhodoBisB18_01612	RhodoBisB5_01777	Rhodopseudomonas_faecalis_strain_JCM_11668_03669	Rhodopseudomonas_palustris_CGA009_03950	Rhodopseudomonas_palustris_DX-1_01537	Rhodopseudomonas_palustris_HaA2_03774	Rhodopseudomonas_palustris_JSC-3b_01970	Rhodopseudomonas_palustris_TIE-1_04377	Rhodopseudomonas_palustris_isolate_NC_groundwater_1818_00807	Rhodopseudomonas_palustris_strain_2.1.18_03984	Rhodopseudomonas_palustris_strain_2.1.37_04893	Rhodopseudomonas_palustris_strain_42OL_04505	Rhodopseudomonas_palustris_strain_BAL398_03844	Rhodopseudomonas_palustris_strain_DSM_126_04664	Rhodopseudomonas_palustris_strain_GJ-22_02911	Rhodopseudomonas_palustris_strain_PS3_03887	Rhodopseudomonas_palustris_strain_R1_02619	Rhodopseudomonas_palustris_strain_XCP_04797	Rhodopseudomonas_palustris_strain_YSC3_03907	Rhodopseudomonas_pentothenatexigens_strain_JA575_02943	Rhodopseudomonas_pseudopalustris_strain_DSM_123_00906	Rhodopseudomonas_rhenobacensis_strain_DSM_12706_04111	Rhodopseudomonas_sp._AAP120_04277	Rhodopseudomonas_sp._B29_05176	Rhodopseudomonas_sp._BR0G17_02905	Rhodopseudomonas_sp._BR0M22_02824	Rhodopseudomonas_sp._Cfx3-05_00162	Rhodopseudomonas_sp._SK50-23_04123	Rhodopseudomonas_sp._WA056_02948
rsh		GTP pyrophosphokinase rsh	31	31	1	304	27683				2177	2312	2277	AzulComplete_01657	RhodoBisA53_03082	RhodoBisB18_02676	RhodoBisB5_02682	Rhodopseudomonas_faecalis_strain_JCM_11668_01194	Rhodopseudomonas_palustris_CGA009_02780	Rhodopseudomonas_palustris_DX-1_03817	Rhodopseudomonas_palustris_HaA2_02646	Rhodopseudomonas_palustris_JSC-3b_01132	Rhodopseudomonas_palustris_TIE-1_02985	Rhodopseudomonas_palustris_isolate_NC_groundwater_1818_02641	Rhodopseudomonas_palustris_strain_2.1.18_01511	Rhodopseudomonas_palustris_strain_2.1.37_04280	Rhodopseudomonas_palustris_strain_42OL_03692	Rhodopseudomonas_palustris_strain_BAL398_02826	Rhodopseudomonas_palustris_strain_DSM_126_00512	Rhodopseudomonas_palustris_strain_GJ-22_01765	Rhodopseudomonas_palustris_strain_PS3_02759	Rhodopseudomonas_palustris_strain_R1_00497	Rhodopseudomonas_palustris_strain_XCP_00379	Rhodopseudomonas_palustris_strain_YSC3_02885	Rhodopseudomonas_pentothenatexigens_strain_JA575_00282	Rhodopseudomonas_pseudopalustris_strain_DSM_123_00279	Rhodopseudomonas_rhenobacensis_strain_DSM_12706_00405	Rhodopseudomonas_sp._AAP120_04684	Rhodopseudomonas_sp._B29_01995	Rhodopseudomonas_sp._BR0G17_01403	Rhodopseudomonas_sp._BR0M22_01150	Rhodopseudomonas_sp._Cfx3-05_01930	Rhodopseudomonas_sp._SK50-23_03508	Rhodopseudomonas_sp._WA056_04368
phnK		Putative phosphonates utilization ATP-binding protein PhnK	31	31	1	304	26336				788	818	808	AzulComplete_00116	RhodoBisA53_03162	RhodoBisB18_01304	RhodoBisB5_03878	Rhodopseudomonas_faecalis_strain_JCM_11668_01990	Rhodopseudomonas_palustris_CGA009_00715	Rhodopseudomonas_palustris_DX-1_00311	Rhodopseudomonas_palustris_HaA2_04157	Rhodopseudomonas_palustris_JSC-3b_03610	Rhodopseudomonas_palustris_TIE-1_00771	Rhodopseudomonas_palustris_isolate_NC_groundwater_1818_04533	Rhodopseudomonas_palustris_strain_2.1.18_02775	Rhodopseudomonas_palustris_strain_2.1.37_04792	Rhodopseudomonas_palustris_strain_42OL_00428	Rhodopseudomonas_palustris_strain_BAL398_01116	Rhodopseudomonas_palustris_strain_DSM_126_00927	Rhodopseudomonas_palustris_strain_GJ-22_03849	Rhodopseudomonas_palustris_strain_PS3_00710	Rhodopseudomonas_palustris_strain_R1_04787	Rhodopseudomonas_palustris_strain_XCP_03684	Rhodopseudomonas_palustris_strain_YSC3_00728	Rhodopseudomonas_pentothenatexigens_strain_JA575_00963	Rhodopseudomonas_pseudopalustris_strain_DSM_123_04100	Rhodopseudomonas_rhenobacensis_strain_DSM_12706_04517	Rhodopseudomonas_sp._AAP120_00363	Rhodopseudomonas_sp._B29_01480	Rhodopseudomonas_sp._BR0G17_02611	Rhodopseudomonas_sp._BR0M22_02126	Rhodopseudomonas_sp._Cfx3-05_00829	Rhodopseudomonas_sp._SK50-23_04748	Rhodopseudomonas_sp._WA056_00332
dauC		Aklanonic acid methyltransferase DauC	31	31	1	304	6227				638	638	638	AzulComplete_00036	RhodoBisA53_01057	RhodoBisB18_01009	RhodoBisB5_04005	Rhodopseudomonas_faecalis_strain_JCM_11668_00700	Rhodopseudomonas_palustris_CGA009_01344	Rhodopseudomonas_palustris_DX-1_02434	Rhodopseudomonas_palustris_HaA2_04179	Rhodopseudomonas_palustris_JSC-3b_02393	Rhodopseudomonas_palustris_TIE-1_01515	Rhodopseudomonas_palustris_isolate_NC_groundwater_1818_04450	Rhodopseudomonas_palustris_strain_2.1.18_02398	Rhodopseudomonas_palustris_strain_2.1.37_01391	Rhodopseudomonas_palustris_strain_42OL_03775	Rhodopseudomonas_palustris_strain_BAL398_03528	Rhodopseudomonas_palustris_strain_DSM_126_04938	Rhodopseudomonas_palustris_strain_GJ-22_00557	Rhodopseudomonas_palustris_strain_PS3_01388	Rhodopseudomonas_palustris_strain_R1_02878	Rhodopseudomonas_palustris_strain_XCP_01249	Rhodopseudomonas_palustris_strain_YSC3_01357	Rhodopseudomonas_pentothenatexigens_strain_JA575_04497	Rhodopseudomonas_pseudopalustris_strain_DSM_123_04206	Rhodopseudomonas_rhenobacensis_strain_DSM_12706_01550	Rhodopseudomonas_sp._AAP120_00277	Rhodopseudomonas_sp._B29_01647	Rhodopseudomonas_sp._BR0G17_04569	Rhodopseudomonas_sp._BR0M22_02725	Rhodopseudomonas_sp._Cfx3-05_00534	Rhodopseudomonas_sp._SK50-23_01339	Rhodopseudomonas_sp._WA056_03425
lemA_1		Protein LemA	31	31	1	304	34408				602	635	613	AzulComplete_00250	RhodoBisA53_04385	RhodoBisB18_01355	RhodoBisB5_03763	Rhodopseudomonas_faecalis_strain_JCM_11668_03697	Rhodopseudomonas_palustris_CGA009_01620	Rhodopseudomonas_palustris_DX-1_03478	Rhodopseudomonas_palustris_HaA2_04020	Rhodopseudomonas_palustris_JSC-3b_03705	Rhodopseudomonas_palustris_TIE-1_01775	Rhodopseudomonas_palustris_isolate_NC_groundwater_1818_04671	Rhodopseudomonas_palustris_strain_2.1.18_00989	Rhodopseudomonas_palustris_strain_2.1.37_01668	Rhodopseudomonas_palustris_strain_42OL_02962	Rhodopseudomonas_palustris_strain_BAL398_05776	Rhodopseudomonas_palustris_strain_DSM_126_01983	Rhodopseudomonas_palustris_strain_GJ-22_00747	Rhodopseudomonas_palustris_strain_PS3_01559	Rhodopseudomonas_palustris_strain_R1_01209	Rhodopseudomonas_palustris_strain_XCP_00731	Rhodopseudomonas_palustris_strain_YSC3_01568	Rhodopseudomonas_pentothenatexigens_strain_JA575_04369	Rhodopseudomonas_pseudopalustris_strain_DSM_123_01778	Rhodopseudomonas_rhenobacensis_strain_DSM_12706_04430	Rhodopseudomonas_sp._AAP120_03851	Rhodopseudomonas_sp._B29_02256	Rhodopseudomonas_sp._BR0G17_04342	Rhodopseudomonas_sp._BR0M22_03097	Rhodopseudomonas_sp._Cfx3-05_00343	Rhodopseudomonas_sp._SK50-23_01626	Rhodopseudomonas_sp._WA056_04026
flgG_2		Flagellar basal-body rod protein FlgG	31	31	1	304	3826				788	788	788	AzulComplete_00310	RhodoBisA53_01556	RhodoBisB18_01531	RhodoBisB5_01712	Rhodopseudomonas_faecalis_strain_JCM_11668_03340	Rhodopseudomonas_palustris_CGA009_04037	Rhodopseudomonas_palustris_DX-1_01607	Rhodopseudomonas_palustris_HaA2_03844	Rhodopseudomonas_palustris_JSC-3b_02031	Rhodopseudomonas_palustris_TIE-1_04452	Rhodopseudomonas_palustris_isolate_NC_groundwater_1818_04919	Rhodopseudomonas_palustris_strain_2.1.18_03908	Rhodopseudomonas_palustris_strain_2.1.37_02360	Rhodopseudomonas_palustris_strain_42OL_02071	Rhodopseudomonas_palustris_strain_BAL398_02712	Rhodopseudomonas_palustris_strain_DSM_126_02263	Rhodopseudomonas_palustris_strain_GJ-22_02985	Rhodopseudomonas_palustris_strain_PS3_03955	Rhodopseudomonas_palustris_strain_R1_03862	Rhodopseudomonas_palustris_strain_XCP_04870	Rhodopseudomonas_palustris_strain_YSC3_03981	Rhodopseudomonas_pentothenatexigens_strain_JA575_01298	Rhodopseudomonas_pseudopalustris_strain_DSM_123_02904	Rhodopseudomonas_rhenobacensis_strain_DSM_12706_02231	Rhodopseudomonas_sp._AAP120_03915	Rhodopseudomonas_sp._B29_04583	Rhodopseudomonas_sp._BR0G17_00724	Rhodopseudomonas_sp._BR0M22_01905	Rhodopseudomonas_sp._Cfx3-05_00252	Rhodopseudomonas_sp._SK50-23_04283	Rhodopseudomonas_sp._WA056_00204
purQ		Phosphoribosylformylglycinamidine synthase subunit PurQ	31	31	1	304	34235				698	701	700	AzulComplete_00386	RhodoBisA53_01635	RhodoBisB18_01614	RhodoBisB5_01778	Rhodopseudomonas_faecalis_strain_JCM_11668_03667	Rhodopseudomonas_palustris_CGA009_03948	Rhodopseudomonas_palustris_DX-1_01535	Rhodopseudomonas_palustris_HaA2_03772	Rhodopseudomonas_palustris_JSC-3b_01969	Rhodopseudomonas_palustris_TIE-1_04375	Rhodopseudomonas_palustris_isolate_NC_groundwater_1818_00809	Rhodopseudomonas_palustris_strain_2.1.18_03986	Rhodopseudomonas_palustris_strain_2.1.37_04891	Rhodopseudomonas_palustris_strain_42OL_04503	Rhodopseudomonas_palustris_strain_BAL398_03846	Rhodopseudomonas_palustris_strain_DSM_126_04662	Rhodopseudomonas_palustris_strain_GJ-22_02909	Rhodopseudomonas_palustris_strain_PS3_03885	Rhodopseudomonas_palustris_strain_R1_02617	Rhodopseudomonas_palustris_strain_XCP_04795	Rhodopseudomonas_palustris_strain_YSC3_03905	Rhodopseudomonas_pentothenatexigens_strain_JA575_02945	Rhodopseudomonas_pseudopalustris_strain_DSM_123_00907	Rhodopseudomonas_rhenobacensis_strain_DSM_12706_04109	Rhodopseudomonas_sp._AAP120_04279	Rhodopseudomonas_sp._B29_05174	Rhodopseudomonas_sp._BR0G17_02907	Rhodopseudomonas_sp._BR0M22_02826	Rhodopseudomonas_sp._Cfx3-05_00160	Rhodopseudomonas_sp._SK50-23_04121	Rhodopseudomonas_sp._WA056_02946
purB		Adenylosuccinate lyase	31	31	1	304	34229				1103	1310	1300	AzulComplete_00416	RhodoBisA53_01667	RhodoBisB18_01637	RhodoBisB5_01798	Rhodopseudomonas_faecalis_strain_JCM_11668_00344	Rhodopseudomonas_palustris_CGA009_03947	Rhodopseudomonas_palustris_DX-1_01534	Rhodopseudomonas_palustris_HaA2_03749	Rhodopseudomonas_palustris_JSC-3b_01948	Rhodopseudomonas_palustris_TIE-1_04374	Rhodopseudomonas_palustris_isolate_NC_groundwater_1818_04356	Rhodopseudomonas_palustris_strain_2.1.18_03678	Rhodopseudomonas_palustris_strain_2.1.37_04890	Rhodopseudomonas_palustris_strain_42OL_04502	Rhodopseudomonas_palustris_strain_BAL398_05718	Rhodopseudomonas_palustris_strain_DSM_126_04661	Rhodopseudomonas_palustris_strain_GJ-22_02908	Rhodopseudomonas_palustris_strain_PS3_03884	Rhodopseudomonas_palustris_strain_R1_02616	Rhodopseudomonas_palustris_strain_XCP_04794	Rhodopseudomonas_palustris_strain_YSC3_03904	Rhodopseudomonas_pentothenatexigens_strain_JA575_02946	Rhodopseudomonas_pseudopalustris_strain_DSM_123_00930	Rhodopseudomonas_rhenobacensis_strain_DSM_12706_03329	Rhodopseudomonas_sp._AAP120_04302	Rhodopseudomonas_sp._B29_01166	Rhodopseudomonas_sp._BR0G17_02908	Rhodopseudomonas_sp._BR0M22_02827	Rhodopseudomonas_sp._Cfx3-05_00137	Rhodopseudomonas_sp._SK50-23_04088	Rhodopseudomonas_sp._WA056_02945
lptB_3		Lipopolysaccharide export system ATP-binding protein LptB	31	31	1	304	26568				731	734	733	AzulComplete_00495	RhodoBisA53_01724	RhodoBisB18_01689	RhodoBisB5_01877	Rhodopseudomonas_faecalis_strain_JCM_11668_00392	Rhodopseudomonas_palustris_CGA009_01802	Rhodopseudomonas_palustris_DX-1_04183	Rhodopseudomonas_palustris_HaA2_03672	Rhodopseudomonas_palustris_JSC-3b_01897	Rhodopseudomonas_palustris_TIE-1_01962	Rhodopseudomonas_palustris_isolate_NC_groundwater_1818_00517	Rhodopseudomonas_palustris_strain_2.1.18_03184	Rhodopseudomonas_palustris_strain_2.1.37_00864	Rhodopseudomonas_palustris_strain_42OL_04450	Rhodopseudomonas_palustris_strain_BAL398_01772	Rhodopseudomonas_palustris_strain_DSM_126_04611	Rhodopseudomonas_palustris_strain_GJ-22_00927	Rhodopseudomonas_palustris_strain_PS3_01742	Rhodopseudomonas_palustris_strain_R1_01640	Rhodopseudomonas_palustris_strain_XCP_00593	Rhodopseudomonas_palustris_strain_YSC3_01761	Rhodopseudomonas_pentothenatexigens_strain_JA575_03394	Rhodopseudomonas_pseudopalustris_strain_DSM_123_01009	Rhodopseudomonas_rhenobacensis_strain_DSM_12706_03285	Rhodopseudomonas_sp._AAP120_03440	Rhodopseudomonas_sp._B29_00365	Rhodopseudomonas_sp._BR0G17_01691	Rhodopseudomonas_sp._BR0M22_03281	Rhodopseudomonas_sp._Cfx3-05_00037	Rhodopseudomonas_sp._SK50-23_01206	Rhodopseudomonas_sp._WA056_03160
paaG_2		1,2-epoxyphenylacetyl-CoA isomerase	31	31	1	304	410				617	803	793	AzulComplete_00505	RhodoBisA53_01731	RhodoBisB18_01701	RhodoBisB5_01888	Rhodopseudomonas_faecalis_strain_JCM_11668_00397	Rhodopseudomonas_palustris_CGA009_01809	Rhodopseudomonas_palustris_DX-1_04188	Rhodopseudomonas_palustris_HaA2_03660	Rhodopseudomonas_palustris_JSC-3b_01892	Rhodopseudomonas_palustris_TIE-1_01969	Rhodopseudomonas_palustris_isolate_NC_groundwater_1818_00534	Rhodopseudomonas_palustris_strain_2.1.18_03193	Rhodopseudomonas_palustris_strain_2.1.37_00871	Rhodopseudomonas_palustris_strain_42OL_04455	Rhodopseudomonas_palustris_strain_BAL398_01461	Rhodopseudomonas_palustris_strain_DSM_126_04604	Rhodopseudomonas_palustris_strain_GJ-22_00932	Rhodopseudomonas_palustris_strain_PS3_01749	Rhodopseudomonas_palustris_strain_R1_01647	Rhodopseudomonas_palustris_strain_XCP_00584	Rhodopseudomonas_palustris_strain_YSC3_01769	Rhodopseudomonas_pentothenatexigens_strain_JA575_01309	Rhodopseudomonas_pseudopalustris_strain_DSM_123_01021	Rhodopseudomonas_rhenobacensis_strain_DSM_12706_03271	Rhodopseudomonas_sp._AAP120_02597	Rhodopseudomonas_sp._B29_00348	Rhodopseudomonas_sp._BR0G17_01698	Rhodopseudomonas_sp._BR0M22_03289	Rhodopseudomonas_sp._Cfx3-05_00015	Rhodopseudomonas_sp._SK50-23_01219	Rhodopseudomonas_sp._WA056_03165
dpgD_2		Enoyl-CoA-hydratase	31	31	1	304	415				629	779	774	AzulComplete_00508	RhodoBisA53_04187	RhodoBisB18_01702	RhodoBisB5_01891	Rhodopseudomonas_faecalis_strain_JCM_11668_00398	Rhodopseudomonas_palustris_CGA009_01812	Rhodopseudomonas_palustris_DX-1_04191	Rhodopseudomonas_palustris_HaA2_03657	Rhodopseudomonas_palustris_JSC-3b_01891	Rhodopseudomonas_palustris_TIE-1_01973	Rhodopseudomonas_palustris_isolate_NC_groundwater_1818_00537	Rhodopseudomonas_palustris_strain_2.1.18_03737	Rhodopseudomonas_palustris_strain_2.1.37_00874	Rhodopseudomonas_palustris_strain_42OL_04458	Rhodopseudomonas_palustris_strain_BAL398_02085	Rhodopseudomonas_palustris_strain_DSM_126_04601	Rhodopseudomonas_palustris_strain_GJ-22_00935	Rhodopseudomonas_palustris_strain_PS3_01752	Rhodopseudomonas_palustris_strain_R1_01651	Rhodopseudomonas_palustris_strain_XCP_00581	Rhodopseudomonas_palustris_strain_YSC3_01772	Rhodopseudomonas_pentothenatexigens_strain_JA575_01312	Rhodopseudomonas_pseudopalustris_strain_DSM_123_01024	Rhodopseudomonas_rhenobacensis_strain_DSM_12706_03270	Rhodopseudomonas_sp._AAP120_02594	Rhodopseudomonas_sp._B29_00351	Rhodopseudomonas_sp._BR0G17_01701	Rhodopseudomonas_sp._BR0M22_03292	Rhodopseudomonas_sp._Cfx3-05_00012	Rhodopseudomonas_sp._SK50-23_01222	Rhodopseudomonas_sp._WA056_03168
lipB		Octanoyltransferase	31	31	1	304	28770				413	767	720	AzulComplete_05023	RhodoBisA53_03494	RhodoBisB18_03412	RhodoBisB5_03125	Rhodopseudomonas_faecalis_strain_JCM_11668_01519	Rhodopseudomonas_palustris_CGA009_03271	Rhodopseudomonas_palustris_DX-1_01451	Rhodopseudomonas_palustris_HaA2_02400	Rhodopseudomonas_palustris_JSC-3b_00600	Rhodopseudomonas_palustris_TIE-1_03600	Rhodopseudomonas_palustris_isolate_NC_groundwater_1818_01354	Rhodopseudomonas_palustris_strain_2.1.18_01638	Rhodopseudomonas_palustris_strain_2.1.37_03011	Rhodopseudomonas_palustris_strain_42OL_02009	Rhodopseudomonas_palustris_strain_BAL398_00164	Rhodopseudomonas_palustris_strain_DSM_126_00015	Rhodopseudomonas_palustris_strain_GJ-22_02255	Rhodopseudomonas_palustris_strain_PS3_03243	Rhodopseudomonas_palustris_strain_R1_03013	Rhodopseudomonas_palustris_strain_XCP_01982	Rhodopseudomonas_palustris_strain_YSC3_03252	Rhodopseudomonas_pentothenatexigens_strain_JA575_02679	Rhodopseudomonas_pseudopalustris_strain_DSM_123_01901	Rhodopseudomonas_rhenobacensis_strain_DSM_12706_03423	Rhodopseudomonas_sp._AAP120_00541	Rhodopseudomonas_sp._B29_01072	Rhodopseudomonas_sp._BR0G17_04322	Rhodopseudomonas_sp._BR0M22_01741	Rhodopseudomonas_sp._Cfx3-05_02351	Rhodopseudomonas_sp._SK50-23_02426	Rhodopseudomonas_sp._WA056_04568
cusR		Transcriptional regulatory protein CusR	31	31	1	304	25462				692	740	722	AzulComplete_00725	RhodoBisA53_01972	RhodoBisB18_01872	RhodoBisB5_02039	Rhodopseudomonas_faecalis_strain_JCM_11668_00524	Rhodopseudomonas_palustris_CGA009_01988	Rhodopseudomonas_palustris_DX-1_03066	Rhodopseudomonas_palustris_HaA2_03496	Rhodopseudomonas_palustris_JSC-3b_01763	Rhodopseudomonas_palustris_TIE-1_02155	Rhodopseudomonas_palustris_isolate_NC_groundwater_1818_00890	Rhodopseudomonas_palustris_strain_2.1.18_01427	Rhodopseudomonas_palustris_strain_2.1.37_00221	Rhodopseudomonas_palustris_strain_42OL_04137	Rhodopseudomonas_palustris_strain_BAL398_01173	Rhodopseudomonas_palustris_strain_DSM_126_02194	Rhodopseudomonas_palustris_strain_GJ-22_01132	Rhodopseudomonas_palustris_strain_PS3_01941	Rhodopseudomonas_palustris_strain_R1_02011	Rhodopseudomonas_palustris_strain_XCP_01466	Rhodopseudomonas_palustris_strain_YSC3_01954	Rhodopseudomonas_pentothenatexigens_strain_JA575_01515	Rhodopseudomonas_pseudopalustris_strain_DSM_123_01173	Rhodopseudomonas_rhenobacensis_strain_DSM_12706_01281	Rhodopseudomonas_sp._AAP120_01801	Rhodopseudomonas_sp._B29_01818	Rhodopseudomonas_sp._BR0G17_04243	Rhodopseudomonas_sp._BR0M22_02326	Rhodopseudomonas_sp._Cfx3-05_02640	Rhodopseudomonas_sp._SK50-23_02277	Rhodopseudomonas_sp._WA056_02319
ald		3-succinoylsemialdehyde-pyridine dehydrogenase	31	31	1	304	27198				860	1430	1411	AzulComplete_00957	RhodoBisA53_02294	RhodoBisB18_03250	RhodoBisB5_02244	Rhodopseudomonas_faecalis_strain_JCM_11668_00038	Rhodopseudomonas_palustris_CGA009_02215	Rhodopseudomonas_palustris_DX-1_01047	Rhodopseudomonas_palustris_HaA2_03300	Rhodopseudomonas_palustris_JSC-3b_01519	Rhodopseudomonas_palustris_TIE-1_02452	Rhodopseudomonas_palustris_isolate_NC_groundwater_1818_00638	Rhodopseudomonas_palustris_strain_2.1.18_00574	Rhodopseudomonas_palustris_strain_2.1.37_03622	Rhodopseudomonas_palustris_strain_42OL_04083	Rhodopseudomonas_palustris_strain_BAL398_04234	Rhodopseudomonas_palustris_strain_DSM_126_02785	Rhodopseudomonas_palustris_strain_GJ-22_01326	Rhodopseudomonas_palustris_strain_PS3_02200	Rhodopseudomonas_palustris_strain_R1_02305	Rhodopseudomonas_palustris_strain_XCP_01139	Rhodopseudomonas_palustris_strain_YSC3_02202	Rhodopseudomonas_pentothenatexigens_strain_JA575_02218	Rhodopseudomonas_pseudopalustris_strain_DSM_123_01307	Rhodopseudomonas_rhenobacensis_strain_DSM_12706_03595	Rhodopseudomonas_sp._AAP120_00558	Rhodopseudomonas_sp._B29_03933	Rhodopseudomonas_sp._BR0G17_00360	Rhodopseudomonas_sp._BR0M22_04455	Rhodopseudomonas_sp._Cfx3-05_02467	Rhodopseudomonas_sp._SK50-23_02121	Rhodopseudomonas_sp._WA056_02602
group_1951		hypothetical protein	31	31	1	304	12656				740	764	746	AzulComplete_00985	RhodoBisA53_02331	RhodoBisB18_03220	RhodoBisB5_02267	Rhodopseudomonas_faecalis_strain_JCM_11668_00053	Rhodopseudomonas_palustris_CGA009_02238	Rhodopseudomonas_palustris_DX-1_01074	Rhodopseudomonas_palustris_HaA2_03268	Rhodopseudomonas_palustris_JSC-3b_01505	Rhodopseudomonas_palustris_TIE-1_02476	Rhodopseudomonas_palustris_isolate_NC_groundwater_1818_02209	Rhodopseudomonas_palustris_strain_2.1.18_00552	Rhodopseudomonas_palustris_strain_2.1.37_03645	Rhodopseudomonas_palustris_strain_42OL_04108	Rhodopseudomonas_palustris_strain_BAL398_00884	Rhodopseudomonas_palustris_strain_DSM_126_02760	Rhodopseudomonas_palustris_strain_GJ-22_01352	Rhodopseudomonas_palustris_strain_PS3_02224	Rhodopseudomonas_palustris_strain_R1_02282	Rhodopseudomonas_palustris_strain_XCP_01110	Rhodopseudomonas_palustris_strain_YSC3_02226	Rhodopseudomonas_pentothenatexigens_strain_JA575_02193	Rhodopseudomonas_pseudopalustris_strain_DSM_123_03132	Rhodopseudomonas_rhenobacensis_strain_DSM_12706_03576	Rhodopseudomonas_sp._AAP120_02530	Rhodopseudomonas_sp._B29_02463	Rhodopseudomonas_sp._BR0G17_00337	Rhodopseudomonas_sp._BR0M22_00474	Rhodopseudomonas_sp._Cfx3-05_04364	Rhodopseudomonas_sp._SK50-23_04013	Rhodopseudomonas_sp._WA056_02575
guaB		Inosine-5'-monophosphate dehydrogenase	31	31	1	304	13067				1487	1496	1495	AzulComplete_01009	RhodoBisA53_03321	RhodoBisB18_03125	RhodoBisB5_02294	Rhodopseudomonas_faecalis_strain_JCM_11668_01639	Rhodopseudomonas_palustris_CGA009_02265	Rhodopseudomonas_palustris_DX-1_01100	Rhodopseudomonas_palustris_HaA2_03242	Rhodopseudomonas_palustris_JSC-3b_00724	Rhodopseudomonas_palustris_TIE-1_02503	Rhodopseudomonas_palustris_isolate_NC_groundwater_1818_02175	Rhodopseudomonas_palustris_strain_2.1.18_00525	Rhodopseudomonas_palustris_strain_2.1.37_03672	Rhodopseudomonas_palustris_strain_42OL_03193	Rhodopseudomonas_palustris_strain_BAL398_04146	Rhodopseudomonas_palustris_strain_DSM_126_02733	Rhodopseudomonas_palustris_strain_GJ-22_01377	Rhodopseudomonas_palustris_strain_PS3_02251	Rhodopseudomonas_palustris_strain_R1_03960	Rhodopseudomonas_palustris_strain_XCP_01085	Rhodopseudomonas_palustris_strain_YSC3_02253	Rhodopseudomonas_pentothenatexigens_strain_JA575_02165	Rhodopseudomonas_pseudopalustris_strain_DSM_123_03104	Rhodopseudomonas_rhenobacensis_strain_DSM_12706_00995	Rhodopseudomonas_sp._AAP120_04474	Rhodopseudomonas_sp._B29_03419	Rhodopseudomonas_sp._BR0G17_00310	Rhodopseudomonas_sp._BR0M22_02984	Rhodopseudomonas_sp._Cfx3-05_04339	Rhodopseudomonas_sp._SK50-23_02644	Rhodopseudomonas_sp._WA056_00106
cinA_2		Putative competence-damage inducible protein	31	31	1	304	7311				467	635	615	AzulComplete_01307	RhodoBisA53_02802	RhodoBisB18_02614	RhodoBisB5_02619	Rhodopseudomonas_faecalis_strain_JCM_11668_02717	Rhodopseudomonas_palustris_CGA009_02669	Rhodopseudomonas_palustris_DX-1_03748	Rhodopseudomonas_palustris_HaA2_02930	Rhodopseudomonas_palustris_JSC-3b_01190	Rhodopseudomonas_palustris_TIE-1_02874	Rhodopseudomonas_palustris_isolate_NC_groundwater_1818_02725	Rhodopseudomonas_palustris_strain_2.1.18_02148	Rhodopseudomonas_palustris_strain_2.1.37_04099	Rhodopseudomonas_palustris_strain_42OL_01073	Rhodopseudomonas_palustris_strain_BAL398_02758	Rhodopseudomonas_palustris_strain_DSM_126_00623	Rhodopseudomonas_palustris_strain_GJ-22_01695	Rhodopseudomonas_palustris_strain_PS3_02686	Rhodopseudomonas_palustris_strain_R1_01929	Rhodopseudomonas_palustris_strain_XCP_00282	Rhodopseudomonas_palustris_strain_YSC3_02657	Rhodopseudomonas_pentothenatexigens_strain_JA575_04450	Rhodopseudomonas_pseudopalustris_strain_DSM_123_00216	Rhodopseudomonas_rhenobacensis_strain_DSM_12706_04197	Rhodopseudomonas_sp._AAP120_02865	Rhodopseudomonas_sp._B29_05137	Rhodopseudomonas_sp._BR0G17_01478	Rhodopseudomonas_sp._BR0M22_02231	Rhodopseudomonas_sp._Cfx3-05_01867	Rhodopseudomonas_sp._SK50-23_03065	Rhodopseudomonas_sp._WA056_03024
ppiA		Peptidyl-prolyl cis-trans isomerase A	31	31	1	304	7343				542	590	563	AzulComplete_01320	RhodoBisA53_02815	RhodoBisB18_02629	RhodoBisB5_02632	Rhodopseudomonas_faecalis_strain_JCM_11668_02704	Rhodopseudomonas_palustris_CGA009_02682	Rhodopseudomonas_palustris_DX-1_03761	Rhodopseudomonas_palustris_HaA2_02917	Rhodopseudomonas_palustris_JSC-3b_01177	Rhodopseudomonas_palustris_TIE-1_02887	Rhodopseudomonas_palustris_isolate_NC_groundwater_1818_02712	Rhodopseudomonas_palustris_strain_2.1.18_01627	Rhodopseudomonas_palustris_strain_2.1.37_04112	Rhodopseudomonas_palustris_strain_42OL_01086	Rhodopseudomonas_palustris_strain_BAL398_01955	Rhodopseudomonas_palustris_strain_DSM_126_00610	Rhodopseudomonas_palustris_strain_GJ-22_01708	Rhodopseudomonas_palustris_strain_PS3_02699	Rhodopseudomonas_palustris_strain_R1_01916	Rhodopseudomonas_palustris_strain_XCP_00296	Rhodopseudomonas_palustris_strain_YSC3_02670	Rhodopseudomonas_pentothenatexigens_strain_JA575_04464	Rhodopseudomonas_pseudopalustris_strain_DSM_123_00229	Rhodopseudomonas_rhenobacensis_strain_DSM_12706_04210	Rhodopseudomonas_sp._AAP120_01894	Rhodopseudomonas_sp._B29_03057	Rhodopseudomonas_sp._BR0G17_01465	Rhodopseudomonas_sp._BR0M22_02217	Rhodopseudomonas_sp._Cfx3-05_01880	Rhodopseudomonas_sp._SK50-23_03232	Rhodopseudomonas_sp._WA056_03037
qorA_2		Quinone oxidoreductase 1	31	31	1	304	28310				974	977	974	AzulComplete_01360	RhodoBisA53_02849	RhodoBisB18_02660	RhodoBisB5_02666	Rhodopseudomonas_faecalis_strain_JCM_11668_01182	Rhodopseudomonas_palustris_CGA009_02761	Rhodopseudomonas_palustris_DX-1_03798	Rhodopseudomonas_palustris_HaA2_02884	Rhodopseudomonas_palustris_JSC-3b_01144	Rhodopseudomonas_palustris_TIE-1_02966	Rhodopseudomonas_palustris_isolate_NC_groundwater_1818_02662	Rhodopseudomonas_palustris_strain_2.1.18_01526	Rhodopseudomonas_palustris_strain_2.1.37_04261	Rhodopseudomonas_palustris_strain_42OL_03673	Rhodopseudomonas_palustris_strain_BAL398_00713	Rhodopseudomonas_palustris_strain_DSM_126_00531	Rhodopseudomonas_palustris_strain_GJ-22_01745	Rhodopseudomonas_palustris_strain_PS3_02740	Rhodopseudomonas_palustris_strain_R1_04534	Rhodopseudomonas_palustris_strain_XCP_00359	Rhodopseudomonas_palustris_strain_YSC3_02733	Rhodopseudomonas_pentothenatexigens_strain_JA575_00302	Rhodopseudomonas_pseudopalustris_strain_DSM_123_00263	Rhodopseudomonas_rhenobacensis_strain_DSM_12706_00391	Rhodopseudomonas_sp._AAP120_04863	Rhodopseudomonas_sp._B29_00325	Rhodopseudomonas_sp._BR0G17_01422	Rhodopseudomonas_sp._BR0M22_01170	Rhodopseudomonas_sp._Cfx3-05_01913	Rhodopseudomonas_sp._SK50-23_03150	Rhodopseudomonas_sp._WA056_04387
ligK		4-carboxy-4-hydroxy-2-oxoadipate aldolase	31	31	1	304	27670				698	809	715	AzulComplete_01366	RhodoBisA53_03092	RhodoBisB18_02666	RhodoBisB5_02672	Rhodopseudomonas_faecalis_strain_JCM_11668_01188	Rhodopseudomonas_palustris_CGA009_02771	Rhodopseudomonas_palustris_DX-1_03808	Rhodopseudomonas_palustris_HaA2_02873	Rhodopseudomonas_palustris_JSC-3b_01138	Rhodopseudomonas_palustris_TIE-1_02976	Rhodopseudomonas_palustris_isolate_NC_groundwater_1818_02651	Rhodopseudomonas_palustris_strain_2.1.18_01520	Rhodopseudomonas_palustris_strain_2.1.37_04271	Rhodopseudomonas_palustris_strain_42OL_03683	Rhodopseudomonas_palustris_strain_BAL398_00725	Rhodopseudomonas_palustris_strain_DSM_126_00521	Rhodopseudomonas_palustris_strain_GJ-22_01756	Rhodopseudomonas_palustris_strain_PS3_02750	Rhodopseudomonas_palustris_strain_R1_00488	Rhodopseudomonas_palustris_strain_XCP_00370	Rhodopseudomonas_palustris_strain_YSC3_02743	Rhodopseudomonas_pentothenatexigens_strain_JA575_00291	Rhodopseudomonas_pseudopalustris_strain_DSM_123_00269	Rhodopseudomonas_rhenobacensis_strain_DSM_12706_00397	Rhodopseudomonas_sp._AAP120_04857	Rhodopseudomonas_sp._B29_00338	Rhodopseudomonas_sp._BR0G17_01412	Rhodopseudomonas_sp._BR0M22_01159	Rhodopseudomonas_sp._Cfx3-05_01919	Rhodopseudomonas_sp._SK50-23_03128	Rhodopseudomonas_sp._WA056_04377
dme		NAD-dependent malic enzyme	31	31	1	304	12913				2306	2420	2312	AzulComplete_01568	RhodoBisA53_03329	RhodoBisB18_02371	RhodoBisB5_02987	Rhodopseudomonas_faecalis_strain_JCM_11668_01633	Rhodopseudomonas_palustris_CGA009_03143	Rhodopseudomonas_palustris_DX-1_01323	Rhodopseudomonas_palustris_HaA2_02529	Rhodopseudomonas_palustris_JSC-3b_00718	Rhodopseudomonas_palustris_TIE-1_03473	Rhodopseudomonas_palustris_isolate_NC_groundwater_1818_03130	Rhodopseudomonas_palustris_strain_2.1.18_01935	Rhodopseudomonas_palustris_strain_2.1.37_03139	Rhodopseudomonas_palustris_strain_42OL_02437	Rhodopseudomonas_palustris_strain_BAL398_02248	Rhodopseudomonas_palustris_strain_DSM_126_00143	Rhodopseudomonas_palustris_strain_GJ-22_02127	Rhodopseudomonas_palustris_strain_PS3_03119	Rhodopseudomonas_palustris_strain_R1_01444	Rhodopseudomonas_palustris_strain_XCP_01845	Rhodopseudomonas_palustris_strain_YSC3_03121	Rhodopseudomonas_pentothenatexigens_strain_JA575_03863	Rhodopseudomonas_pseudopalustris_strain_DSM_123_04356	Rhodopseudomonas_rhenobacensis_strain_DSM_12706_01156	Rhodopseudomonas_sp._AAP120_02100	Rhodopseudomonas_sp._B29_01215	Rhodopseudomonas_sp._BR0G17_02968	Rhodopseudomonas_sp._BR0M22_03527	Rhodopseudomonas_sp._Cfx3-05_02210	Rhodopseudomonas_sp._SK50-23_02796	Rhodopseudomonas_sp._WA056_01304
aspS		Aspartate--tRNA ligase	31	31	1	304	12891				1592	1889	1773	AzulComplete_01569	RhodoBisA53_03330	RhodoBisB18_02370	RhodoBisB5_02988	Rhodopseudomonas_faecalis_strain_JCM_11668_01632	Rhodopseudomonas_palustris_CGA009_03144	Rhodopseudomonas_palustris_DX-1_01324	Rhodopseudomonas_palustris_HaA2_02528	Rhodopseudomonas_palustris_JSC-3b_00717	Rhodopseudomonas_palustris_TIE-1_03474	Rhodopseudomonas_palustris_isolate_NC_groundwater_1818_03129	Rhodopseudomonas_palustris_strain_2.1.18_01936	Rhodopseudomonas_palustris_strain_2.1.37_03138	Rhodopseudomonas_palustris_strain_42OL_02436	Rhodopseudomonas_palustris_strain_BAL398_02249	Rhodopseudomonas_palustris_strain_DSM_126_00142	Rhodopseudomonas_palustris_strain_GJ-22_02128	Rhodopseudomonas_palustris_strain_PS3_03120	Rhodopseudomonas_palustris_strain_R1_01443	Rhodopseudomonas_palustris_strain_XCP_01846	Rhodopseudomonas_palustris_strain_YSC3_03122	Rhodopseudomonas_pentothenatexigens_strain_JA575_03864	Rhodopseudomonas_pseudopalustris_strain_DSM_123_04355	Rhodopseudomonas_rhenobacensis_strain_DSM_12706_01159	Rhodopseudomonas_sp._AAP120_02099	Rhodopseudomonas_sp._B29_01214	Rhodopseudomonas_sp._BR0G17_02969	Rhodopseudomonas_sp._BR0M22_03526	Rhodopseudomonas_sp._Cfx3-05_02211	Rhodopseudomonas_sp._SK50-23_02794	Rhodopseudomonas_sp._WA056_01303
glyA2		Serine hydroxymethyltransferase 2	31	31	1	304	2817				1289	1388	1304	AzulComplete_01629	RhodoBisA53_02857	RhodoBisB18_02700	RhodoBisB5_02705	Rhodopseudomonas_faecalis_strain_JCM_11668_01218	Rhodopseudomonas_palustris_CGA009_02813	Rhodopseudomonas_palustris_DX-1_03852	Rhodopseudomonas_palustris_HaA2_02673	Rhodopseudomonas_palustris_JSC-3b_01110	Rhodopseudomonas_palustris_TIE-1_03021	Rhodopseudomonas_palustris_isolate_NC_groundwater_1818_00136	Rhodopseudomonas_palustris_strain_2.1.18_01478	Rhodopseudomonas_palustris_strain_2.1.37_00609	Rhodopseudomonas_palustris_strain_42OL_00371	Rhodopseudomonas_palustris_strain_BAL398_02775	Rhodopseudomonas_palustris_strain_DSM_126_00478	Rhodopseudomonas_palustris_strain_GJ-22_01800	Rhodopseudomonas_palustris_strain_PS3_02794	Rhodopseudomonas_palustris_strain_R1_00532	Rhodopseudomonas_palustris_strain_XCP_01546	Rhodopseudomonas_palustris_strain_YSC3_02851	Rhodopseudomonas_pentothenatexigens_strain_JA575_00246	Rhodopseudomonas_pseudopalustris_strain_DSM_123_00302	Rhodopseudomonas_rhenobacensis_strain_DSM_12706_00428	Rhodopseudomonas_sp._AAP120_04713	Rhodopseudomonas_sp._B29_01982	Rhodopseudomonas_sp._BR0G17_01367	Rhodopseudomonas_sp._BR0M22_01118	Rhodopseudomonas_sp._Cfx3-05_02159	Rhodopseudomonas_sp._SK50-23_03458	Rhodopseudomonas_sp._WA056_02356
hemB		Delta-aminolevulinic acid dehydratase	31	31	1	304	27580				1049	1061	1053	AzulComplete_01640	RhodoBisA53_03065	RhodoBisB18_02692	RhodoBisB5_02695	Rhodopseudomonas_faecalis_strain_JCM_11668_01208	Rhodopseudomonas_palustris_CGA009_02800	Rhodopseudomonas_palustris_DX-1_03839	Rhodopseudomonas_palustris_HaA2_02662	Rhodopseudomonas_palustris_JSC-3b_01118	Rhodopseudomonas_palustris_TIE-1_03005	Rhodopseudomonas_palustris_isolate_NC_groundwater_1818_02625	Rhodopseudomonas_palustris_strain_2.1.18_01493	Rhodopseudomonas_palustris_strain_2.1.37_04300	Rhodopseudomonas_palustris_strain_42OL_03714	Rhodopseudomonas_palustris_strain_BAL398_02785	Rhodopseudomonas_palustris_strain_DSM_126_00492	Rhodopseudomonas_palustris_strain_GJ-22_01787	Rhodopseudomonas_palustris_strain_PS3_02779	Rhodopseudomonas_palustris_strain_R1_00517	Rhodopseudomonas_palustris_strain_XCP_00401	Rhodopseudomonas_palustris_strain_YSC3_02865	Rhodopseudomonas_pentothenatexigens_strain_JA575_00260	Rhodopseudomonas_pseudopalustris_strain_DSM_123_00292	Rhodopseudomonas_rhenobacensis_strain_DSM_12706_00420	Rhodopseudomonas_sp._AAP120_04701	Rhodopseudomonas_sp._B29_01970	Rhodopseudomonas_sp._BR0G17_01383	Rhodopseudomonas_sp._BR0M22_01130	Rhodopseudomonas_sp._Cfx3-05_02168	Rhodopseudomonas_sp._SK50-23_03474	Rhodopseudomonas_sp._WA056_04346
uppS		Isoprenyl transferase	31	31	1	304	10312				710	758	756	AzulComplete_01674	RhodoBisA53_02602	RhodoBisB18_02478	RhodoBisB5_02887	Rhodopseudomonas_faecalis_strain_JCM_11668_00215	Rhodopseudomonas_palustris_CGA009_03014	Rhodopseudomonas_palustris_DX-1_03312	Rhodopseudomonas_palustris_HaA2_02866	Rhodopseudomonas_palustris_JSC-3b_01334	Rhodopseudomonas_palustris_TIE-1_03281	Rhodopseudomonas_palustris_isolate_NC_groundwater_1818_00328	Rhodopseudomonas_palustris_strain_2.1.18_01229	Rhodopseudomonas_palustris_strain_2.1.37_00406	Rhodopseudomonas_palustris_strain_42OL_02609	Rhodopseudomonas_palustris_strain_BAL398_01675	Rhodopseudomonas_palustris_strain_DSM_126_00276	Rhodopseudomonas_palustris_strain_GJ-22_01988	Rhodopseudomonas_palustris_strain_PS3_02991	Rhodopseudomonas_palustris_strain_R1_02095	Rhodopseudomonas_palustris_strain_XCP_01732	Rhodopseudomonas_palustris_strain_YSC3_02984	Rhodopseudomonas_pentothenatexigens_strain_JA575_00065	Rhodopseudomonas_pseudopalustris_strain_DSM_123_00485	Rhodopseudomonas_rhenobacensis_strain_DSM_12706_01061	Rhodopseudomonas_sp._AAP120_04065	Rhodopseudomonas_sp._B29_01436	Rhodopseudomonas_sp._BR0G17_04488	Rhodopseudomonas_sp._BR0M22_04207	Rhodopseudomonas_sp._Cfx3-05_01994	Rhodopseudomonas_sp._SK50-23_03357	Rhodopseudomonas_sp._WA056_04286
mkl_1		putative ribonucleotide transport ATP-binding protein mkl	31	31	1	304	4185				701	788	772	AzulComplete_01682	RhodoBisA53_01494	RhodoBisB18_01478	RhodoBisB5_01666	Rhodopseudomonas_faecalis_strain_JCM_11668_02904	Rhodopseudomonas_palustris_CGA009_04100	Rhodopseudomonas_palustris_DX-1_02355	Rhodopseudomonas_palustris_HaA2_01648	Rhodopseudomonas_palustris_JSC-3b_02073	Rhodopseudomonas_palustris_TIE-1_04513	Rhodopseudomonas_palustris_isolate_NC_groundwater_1818_02771	Rhodopseudomonas_palustris_strain_2.1.18_03853	Rhodopseudomonas_palustris_strain_2.1.37_02423	Rhodopseudomonas_palustris_strain_42OL_01184	Rhodopseudomonas_palustris_strain_BAL398_00286	Rhodopseudomonas_palustris_strain_DSM_126_02326	Rhodopseudomonas_palustris_strain_GJ-22_03043	Rhodopseudomonas_palustris_strain_PS3_04015	Rhodopseudomonas_palustris_strain_R1_04472	Rhodopseudomonas_palustris_strain_XCP_04930	Rhodopseudomonas_palustris_strain_YSC3_04042	Rhodopseudomonas_pentothenatexigens_strain_JA575_01239	Rhodopseudomonas_pseudopalustris_strain_DSM_123_02855	Rhodopseudomonas_rhenobacensis_strain_DSM_12706_02275	Rhodopseudomonas_sp._AAP120_01621	Rhodopseudomonas_sp._B29_02349	Rhodopseudomonas_sp._BR0G17_00783	Rhodopseudomonas_sp._BR0M22_01846	Rhodopseudomonas_sp._Cfx3-05_00295	Rhodopseudomonas_sp._SK50-23_04327	Rhodopseudomonas_sp._WA056_00900
pntAA		NAD(P) transhydrogenase subunit alpha part 1	31	31	1	304	18335				917	1130	1120	AzulComplete_01841	RhodoBisA53_04158	RhodoBisB18_04034	RhodoBisB5_01446	Rhodopseudomonas_faecalis_strain_JCM_11668_02159	Rhodopseudomonas_palustris_CGA009_04326	Rhodopseudomonas_palustris_DX-1_02925	Rhodopseudomonas_palustris_HaA2_01456	Rhodopseudomonas_palustris_JSC-3b_00251	Rhodopseudomonas_palustris_TIE-1_04691	Rhodopseudomonas_palustris_isolate_NC_groundwater_1818_02539	Rhodopseudomonas_palustris_strain_2.1.18_00864	Rhodopseudomonas_palustris_strain_2.1.37_02106	Rhodopseudomonas_palustris_strain_42OL_00797	Rhodopseudomonas_palustris_strain_BAL398_03115	Rhodopseudomonas_palustris_strain_DSM_126_04019	Rhodopseudomonas_palustris_strain_GJ-22_03224	Rhodopseudomonas_palustris_strain_PS3_04180	Rhodopseudomonas_palustris_strain_R1_04379	Rhodopseudomonas_palustris_strain_XCP_01010	Rhodopseudomonas_palustris_strain_YSC3_04216	Rhodopseudomonas_pentothenatexigens_strain_JA575_03287	Rhodopseudomonas_pseudopalustris_strain_DSM_123_02514	Rhodopseudomonas_rhenobacensis_strain_DSM_12706_02154	Rhodopseudomonas_sp._AAP120_01254	Rhodopseudomonas_sp._B29_02300	Rhodopseudomonas_sp._BR0G17_03318	Rhodopseudomonas_sp._BR0M22_04081	Rhodopseudomonas_sp._Cfx3-05_03773	Rhodopseudomonas_sp._SK50-23_05019	Rhodopseudomonas_sp._WA056_04540
ttuE		Pyruvate kinase	31	31	1	304	18378				851	1463	1415	AzulComplete_01853	RhodoBisA53_04170	RhodoBisB18_04046	RhodoBisB5_01433	Rhodopseudomonas_faecalis_strain_JCM_11668_02175	Rhodopseudomonas_palustris_CGA009_04338	Rhodopseudomonas_palustris_DX-1_02913	Rhodopseudomonas_palustris_HaA2_01444	Rhodopseudomonas_palustris_JSC-3b_00236	Rhodopseudomonas_palustris_TIE-1_04702	Rhodopseudomonas_palustris_isolate_NC_groundwater_1818_02526	Rhodopseudomonas_palustris_strain_2.1.18_00851	Rhodopseudomonas_palustris_strain_2.1.37_02118	Rhodopseudomonas_palustris_strain_42OL_00785	Rhodopseudomonas_palustris_strain_BAL398_02172	Rhodopseudomonas_palustris_strain_DSM_126_04009	Rhodopseudomonas_palustris_strain_GJ-22_03236	Rhodopseudomonas_palustris_strain_PS3_04193	Rhodopseudomonas_palustris_strain_R1_02509	Rhodopseudomonas_palustris_strain_XCP_00998	Rhodopseudomonas_palustris_strain_YSC3_04226	Rhodopseudomonas_pentothenatexigens_strain_JA575_03299	Rhodopseudomonas_pseudopalustris_strain_DSM_123_02501	Rhodopseudomonas_rhenobacensis_strain_DSM_12706_02169	Rhodopseudomonas_sp._AAP120_00783	Rhodopseudomonas_sp._B29_02541	Rhodopseudomonas_sp._BR0G17_03306	Rhodopseudomonas_sp._BR0M22_01326	Rhodopseudomonas_sp._Cfx3-05_03762	Rhodopseudomonas_sp._SK50-23_05036	Rhodopseudomonas_sp._WA056_04528
group_1999		hypothetical protein	31	31	1	304	17378				155	161	159	AzulComplete_01880	RhodoBisA53_01782	RhodoBisB18_04085	RhodoBisB5_01406	Rhodopseudomonas_faecalis_strain_JCM_11668_02569	Rhodopseudomonas_palustris_CGA009_04363	Rhodopseudomonas_palustris_DX-1_02880	Rhodopseudomonas_palustris_HaA2_01415	Rhodopseudomonas_palustris_JSC-3b_00207	Rhodopseudomonas_palustris_TIE-1_04728	Rhodopseudomonas_palustris_isolate_NC_groundwater_1818_05280	Rhodopseudomonas_palustris_strain_2.1.18_02925	Rhodopseudomonas_palustris_strain_2.1.37_02143	Rhodopseudomonas_palustris_strain_42OL_00238	Rhodopseudomonas_palustris_strain_BAL398_00959	Rhodopseudomonas_palustris_strain_DSM_126_03984	Rhodopseudomonas_palustris_strain_GJ-22_03267	Rhodopseudomonas_palustris_strain_PS3_04218	Rhodopseudomonas_palustris_strain_R1_02534	Rhodopseudomonas_palustris_strain_XCP_00967	Rhodopseudomonas_palustris_strain_YSC3_04250	Rhodopseudomonas_pentothenatexigens_strain_JA575_03330	Rhodopseudomonas_pseudopalustris_strain_DSM_123_02473	Rhodopseudomonas_rhenobacensis_strain_DSM_12706_04578	Rhodopseudomonas_sp._AAP120_00811	Rhodopseudomonas_sp._B29_03459	Rhodopseudomonas_sp._BR0G17_03282	Rhodopseudomonas_sp._BR0M22_01353	Rhodopseudomonas_sp._Cfx3-05_03718	Rhodopseudomonas_sp._SK50-23_04818	Rhodopseudomonas_sp._WA056_03667
lhyD		L-hydantoinase	31	31	1	304	30412				1331	1442	1337	AzulComplete_02074	RhodoBisA53_04454	RhodoBisB18_04403	RhodoBisB5_01274	Rhodopseudomonas_faecalis_strain_JCM_11668_01005	Rhodopseudomonas_palustris_CGA009_01101	Rhodopseudomonas_palustris_DX-1_02065	Rhodopseudomonas_palustris_HaA2_01138	Rhodopseudomonas_palustris_JSC-3b_02176	Rhodopseudomonas_palustris_TIE-1_01276	Rhodopseudomonas_palustris_isolate_NC_groundwater_1818_01636	Rhodopseudomonas_palustris_strain_2.1.18_02713	Rhodopseudomonas_palustris_strain_2.1.37_01148	Rhodopseudomonas_palustris_strain_42OL_02517	Rhodopseudomonas_palustris_strain_BAL398_00937	Rhodopseudomonas_palustris_strain_DSM_126_01259	Rhodopseudomonas_palustris_strain_GJ-22_00326	Rhodopseudomonas_palustris_strain_PS3_01134	Rhodopseudomonas_palustris_strain_R1_00907	Rhodopseudomonas_palustris_strain_XCP_04228	Rhodopseudomonas_palustris_strain_YSC3_01116	Rhodopseudomonas_pentothenatexigens_strain_JA575_01544	Rhodopseudomonas_pseudopalustris_strain_DSM_123_02337	Rhodopseudomonas_rhenobacensis_strain_DSM_12706_01439	Rhodopseudomonas_sp._AAP120_02281	Rhodopseudomonas_sp._B29_04231	Rhodopseudomonas_sp._BR0G17_03224	Rhodopseudomonas_sp._BR0M22_01934	Rhodopseudomonas_sp._Cfx3-05_03012	Rhodopseudomonas_sp._SK50-23_05106	Rhodopseudomonas_sp._WA056_00440
hisB		Imidazoleglycerol-phosphate dehydratase	31	31	1	304	1556				593	593	593	AzulComplete_02161	RhodoBisA53_00373	RhodoBisB18_00318	RhodoBisB5_00432	Rhodopseudomonas_faecalis_strain_JCM_11668_03712	Rhodopseudomonas_palustris_CGA009_00322	Rhodopseudomonas_palustris_DX-1_03878	Rhodopseudomonas_palustris_HaA2_00415	Rhodopseudomonas_palustris_JSC-3b_02945	Rhodopseudomonas_palustris_TIE-1_00315	Rhodopseudomonas_palustris_isolate_NC_groundwater_1818_01468	Rhodopseudomonas_palustris_strain_2.1.18_04701	Rhodopseudomonas_palustris_strain_2.1.37_03297	Rhodopseudomonas_palustris_strain_42OL_00382	Rhodopseudomonas_palustris_strain_BAL398_05748	Rhodopseudomonas_palustris_strain_DSM_126_03183	Rhodopseudomonas_palustris_strain_GJ-22_04243	Rhodopseudomonas_palustris_strain_PS3_00325	Rhodopseudomonas_palustris_strain_R1_00335	Rhodopseudomonas_palustris_strain_XCP_03286	Rhodopseudomonas_palustris_strain_YSC3_00333	Rhodopseudomonas_pentothenatexigens_strain_JA575_04232	Rhodopseudomonas_pseudopalustris_strain_DSM_123_04769	Rhodopseudomonas_rhenobacensis_strain_DSM_12706_03168	Rhodopseudomonas_sp._AAP120_03969	Rhodopseudomonas_sp._B29_01877	Rhodopseudomonas_sp._BR0G17_00541	Rhodopseudomonas_sp._BR0M22_03258	Rhodopseudomonas_sp._Cfx3-05_01476	Rhodopseudomonas_sp._SK50-23_00209	Rhodopseudomonas_sp._WA056_01856
secB		Protein-export protein SecB	31	31	1	304	1572				287	494	463	AzulComplete_02168	RhodoBisA53_00379	RhodoBisB18_00312	RhodoBisB5_00439	Rhodopseudomonas_faecalis_strain_JCM_11668_02303	Rhodopseudomonas_palustris_CGA009_00315	Rhodopseudomonas_palustris_DX-1_03872	Rhodopseudomonas_palustris_HaA2_00409	Rhodopseudomonas_palustris_JSC-3b_02951	Rhodopseudomonas_palustris_TIE-1_00308	Rhodopseudomonas_palustris_isolate_NC_groundwater_1818_01474	Rhodopseudomonas_palustris_strain_2.1.18_04708	Rhodopseudomonas_palustris_strain_2.1.37_03290	Rhodopseudomonas_palustris_strain_42OL_04375	Rhodopseudomonas_palustris_strain_BAL398_01724	Rhodopseudomonas_palustris_strain_DSM_126_03176	Rhodopseudomonas_palustris_strain_GJ-22_04237	Rhodopseudomonas_palustris_strain_PS3_00318	Rhodopseudomonas_palustris_strain_R1_00342	Rhodopseudomonas_palustris_strain_XCP_03280	Rhodopseudomonas_palustris_strain_YSC3_00326	Rhodopseudomonas_pentothenatexigens_strain_JA575_04226	Rhodopseudomonas_pseudopalustris_strain_DSM_123_04776	Rhodopseudomonas_rhenobacensis_strain_DSM_12706_03174	Rhodopseudomonas_sp._AAP120_03976	Rhodopseudomonas_sp._B29_00639	Rhodopseudomonas_sp._BR0G17_00534	Rhodopseudomonas_sp._BR0M22_03251	Rhodopseudomonas_sp._Cfx3-05_01470	Rhodopseudomonas_sp._SK50-23_00202	Rhodopseudomonas_sp._WA056_01850
amtB_2		Ammonia channel	31	31	1	304	1921				1439	1442	1441	AzulComplete_02194	RhodoBisA53_00407	RhodoBisB18_00286	RhodoBisB5_00465	Rhodopseudomonas_faecalis_strain_JCM_11668_02278	Rhodopseudomonas_palustris_CGA009_00288	Rhodopseudomonas_palustris_DX-1_04508	Rhodopseudomonas_palustris_HaA2_00383	Rhodopseudomonas_palustris_JSC-3b_02976	Rhodopseudomonas_palustris_TIE-1_00282	Rhodopseudomonas_palustris_isolate_NC_groundwater_1818_01501	Rhodopseudomonas_palustris_strain_2.1.18_04377	Rhodopseudomonas_palustris_strain_2.1.37_03263	Rhodopseudomonas_palustris_strain_42OL_03273	Rhodopseudomonas_palustris_strain_BAL398_05710	Rhodopseudomonas_palustris_strain_DSM_126_03149	Rhodopseudomonas_palustris_strain_GJ-22_04211	Rhodopseudomonas_palustris_strain_PS3_00292	Rhodopseudomonas_palustris_strain_R1_00367	Rhodopseudomonas_palustris_strain_XCP_03254	Rhodopseudomonas_palustris_strain_YSC3_00299	Rhodopseudomonas_pentothenatexigens_strain_JA575_04200	Rhodopseudomonas_pseudopalustris_strain_DSM_123_04038	Rhodopseudomonas_rhenobacensis_strain_DSM_12706_00358	Rhodopseudomonas_sp._AAP120_01080	Rhodopseudomonas_sp._B29_00826	Rhodopseudomonas_sp._BR0G17_00508	Rhodopseudomonas_sp._BR0M22_04388	Rhodopseudomonas_sp._Cfx3-05_01443	Rhodopseudomonas_sp._SK50-23_00173	Rhodopseudomonas_sp._WA056_00287
dnaJ		Chaperone protein DnaJ	31	31	1	304	13318				317	1160	1111	AzulComplete_02205	RhodoBisA53_00350	RhodoBisB18_00343	RhodoBisB5_00407	Rhodopseudomonas_faecalis_strain_JCM_11668_02475	Rhodopseudomonas_palustris_CGA009_00348	Rhodopseudomonas_palustris_DX-1_03903	Rhodopseudomonas_palustris_HaA2_00440	Rhodopseudomonas_palustris_JSC-3b_02920	Rhodopseudomonas_palustris_TIE-1_00341	Rhodopseudomonas_palustris_isolate_NC_groundwater_1818_01443	Rhodopseudomonas_palustris_strain_2.1.18_04677	Rhodopseudomonas_palustris_strain_2.1.37_03323	Rhodopseudomonas_palustris_strain_42OL_00643	Rhodopseudomonas_palustris_strain_BAL398_04846	Rhodopseudomonas_palustris_strain_DSM_126_03209	Rhodopseudomonas_palustris_strain_GJ-22_04268	Rhodopseudomonas_palustris_strain_PS3_00351	Rhodopseudomonas_palustris_strain_R1_00309	Rhodopseudomonas_palustris_strain_XCP_03310	Rhodopseudomonas_palustris_strain_YSC3_00359	Rhodopseudomonas_pentothenatexigens_strain_JA575_03928	Rhodopseudomonas_pseudopalustris_strain_DSM_123_04744	Rhodopseudomonas_rhenobacensis_strain_DSM_12706_03143	Rhodopseudomonas_sp._AAP120_01091	Rhodopseudomonas_sp._B29_03647	Rhodopseudomonas_sp._BR0G17_00567	Rhodopseudomonas_sp._BR0M22_00646	Rhodopseudomonas_sp._Cfx3-05_01500	Rhodopseudomonas_sp._SK50-23_00259	Rhodopseudomonas_sp._WA056_01880
ispG		4-hydroxy-3-methylbut-2-en-1-yl diphosphate synthase (flavodoxin)	31	31	1	304	31583				1280	1295	1293	AzulComplete_02299	RhodoBisA53_00185	RhodoBisB18_00508	RhodoBisB5_00323	Rhodopseudomonas_faecalis_strain_JCM_11668_02992	Rhodopseudomonas_palustris_CGA009_00540	Rhodopseudomonas_palustris_DX-1_00507	Rhodopseudomonas_palustris_HaA2_00534	Rhodopseudomonas_palustris_JSC-3b_02770	Rhodopseudomonas_palustris_TIE-1_00530	Rhodopseudomonas_palustris_isolate_NC_groundwater_1818_01399	Rhodopseudomonas_palustris_strain_2.1.18_04596	Rhodopseudomonas_palustris_strain_2.1.37_05018	Rhodopseudomonas_palustris_strain_42OL_02804	Rhodopseudomonas_palustris_strain_BAL398_01983	Rhodopseudomonas_palustris_strain_DSM_126_00752	Rhodopseudomonas_palustris_strain_GJ-22_04000	Rhodopseudomonas_palustris_strain_PS3_00536	Rhodopseudomonas_palustris_strain_R1_00121	Rhodopseudomonas_palustris_strain_XCP_03503	Rhodopseudomonas_palustris_strain_YSC3_00548	Rhodopseudomonas_pentothenatexigens_strain_JA575_03051	Rhodopseudomonas_pseudopalustris_strain_DSM_123_03820	Rhodopseudomonas_rhenobacensis_strain_DSM_12706_02392	Rhodopseudomonas_sp._AAP120_04018	Rhodopseudomonas_sp._B29_02395	Rhodopseudomonas_sp._BR0G17_00122	Rhodopseudomonas_sp._BR0M22_00881	Rhodopseudomonas_sp._Cfx3-05_01606	Rhodopseudomonas_sp._SK50-23_01054	Rhodopseudomonas_sp._WA056_01275
fdxA		Ferredoxin-2	31	31	1	304	31672				335	368	338	AzulComplete_02315	RhodoBisA53_00125	RhodoBisB18_00564	RhodoBisB5_00287	Rhodopseudomonas_faecalis_strain_JCM_11668_03261	Rhodopseudomonas_palustris_CGA009_00511	Rhodopseudomonas_palustris_DX-1_00729	Rhodopseudomonas_palustris_HaA2_00562	Rhodopseudomonas_palustris_JSC-3b_02716	Rhodopseudomonas_palustris_TIE-1_00501	Rhodopseudomonas_palustris_isolate_NC_groundwater_1818_01428	Rhodopseudomonas_palustris_strain_2.1.18_03284	Rhodopseudomonas_palustris_strain_2.1.37_04147	Rhodopseudomonas_palustris_strain_42OL_03508	Rhodopseudomonas_palustris_strain_BAL398_02474	Rhodopseudomonas_palustris_strain_DSM_126_00723	Rhodopseudomonas_palustris_strain_GJ-22_04420	Rhodopseudomonas_palustris_strain_PS3_00508	Rhodopseudomonas_palustris_strain_R1_00149	Rhodopseudomonas_palustris_strain_XCP_03473	Rhodopseudomonas_palustris_strain_YSC3_00517	Rhodopseudomonas_pentothenatexigens_strain_JA575_03082	Rhodopseudomonas_pseudopalustris_strain_DSM_123_03784	Rhodopseudomonas_rhenobacensis_strain_DSM_12706_03698	Rhodopseudomonas_sp._AAP120_05169	Rhodopseudomonas_sp._B29_00571	Rhodopseudomonas_sp._BR0G17_00150	Rhodopseudomonas_sp._BR0M22_04412	Rhodopseudomonas_sp._Cfx3-05_01326	Rhodopseudomonas_sp._SK50-23_05323	Rhodopseudomonas_sp._WA056_02670
pnp		Polyribonucleotide nucleotidyltransferase	31	31	1	304	14105				791	2168	2118	AzulComplete_02383	RhodoBisA53_00194	RhodoBisB18_00501	RhodoBisB5_00232	Rhodopseudomonas_faecalis_strain_JCM_11668_02989	Rhodopseudomonas_palustris_CGA009_00452	Rhodopseudomonas_palustris_DX-1_00675	Rhodopseudomonas_palustris_HaA2_00617	Rhodopseudomonas_palustris_JSC-3b_02773	Rhodopseudomonas_palustris_TIE-1_00444	Rhodopseudomonas_palustris_isolate_NC_groundwater_1818_04084	Rhodopseudomonas_palustris_strain_2.1.18_04415	Rhodopseudomonas_palustris_strain_2.1.37_03427	Rhodopseudomonas_palustris_strain_42OL_01900	Rhodopseudomonas_palustris_strain_BAL398_05764	Rhodopseudomonas_palustris_strain_DSM_126_00665	Rhodopseudomonas_palustris_strain_GJ-22_04366	Rhodopseudomonas_palustris_strain_PS3_00450	Rhodopseudomonas_palustris_strain_R1_00204	Rhodopseudomonas_palustris_strain_XCP_03419	Rhodopseudomonas_palustris_strain_YSC3_00460	Rhodopseudomonas_pentothenatexigens_strain_JA575_03146	Rhodopseudomonas_pseudopalustris_strain_DSM_123_03728	Rhodopseudomonas_rhenobacensis_strain_DSM_12706_02385	Rhodopseudomonas_sp._AAP120_01178	Rhodopseudomonas_sp._B29_04028	Rhodopseudomonas_sp._BR0G17_01058	Rhodopseudomonas_sp._BR0M22_00701	Rhodopseudomonas_sp._Cfx3-05_01212	Rhodopseudomonas_sp._SK50-23_00344	Rhodopseudomonas_sp._WA056_04557
fabB		3-oxoacyl-[acyl-carrier-protein] synthase 1	31	31	1	304	14113				680	1226	1208	AzulComplete_02392	RhodoBisA53_00259	RhodoBisB18_00361	RhodoBisB5_00226	Rhodopseudomonas_faecalis_strain_JCM_11668_03202	Rhodopseudomonas_palustris_CGA009_00446	Rhodopseudomonas_palustris_DX-1_03932	Rhodopseudomonas_palustris_HaA2_00624	Rhodopseudomonas_palustris_JSC-3b_02834	Rhodopseudomonas_palustris_TIE-1_00438	Rhodopseudomonas_palustris_isolate_NC_groundwater_1818_04077	Rhodopseudomonas_palustris_strain_2.1.18_04422	Rhodopseudomonas_palustris_strain_2.1.37_03421	Rhodopseudomonas_palustris_strain_42OL_00095	Rhodopseudomonas_palustris_strain_BAL398_05203	Rhodopseudomonas_palustris_strain_DSM_126_00659	Rhodopseudomonas_palustris_strain_GJ-22_04297	Rhodopseudomonas_palustris_strain_PS3_00444	Rhodopseudomonas_palustris_strain_R1_00210	Rhodopseudomonas_palustris_strain_XCP_03414	Rhodopseudomonas_palustris_strain_YSC3_00453	Rhodopseudomonas_pentothenatexigens_strain_JA575_03141	Rhodopseudomonas_pseudopalustris_strain_DSM_123_03723	Rhodopseudomonas_rhenobacensis_strain_DSM_12706_02411	Rhodopseudomonas_sp._AAP120_01170	Rhodopseudomonas_sp._B29_04838	Rhodopseudomonas_sp._BR0G17_01053	Rhodopseudomonas_sp._BR0M22_00709	Rhodopseudomonas_sp._Cfx3-05_04154	Rhodopseudomonas_sp._SK50-23_00061	Rhodopseudomonas_sp._WA056_01169
infC		Translation initiation factor IF-3	31	31	1	304	30719				380	755	474	AzulComplete_02433	RhodoBisA53_00507	RhodoBisB18_00354	RhodoBisB5_00169	Rhodopseudomonas_faecalis_strain_JCM_11668_02412	Rhodopseudomonas_palustris_CGA009_00041	Rhodopseudomonas_palustris_DX-1_00825	Rhodopseudomonas_palustris_HaA2_00066	Rhodopseudomonas_palustris_JSC-3b_03069	Rhodopseudomonas_palustris_TIE-1_00041	Rhodopseudomonas_palustris_isolate_NC_groundwater_1818_03886	Rhodopseudomonas_palustris_strain_2.1.18_04479	Rhodopseudomonas_palustris_strain_2.1.37_01785	Rhodopseudomonas_palustris_strain_42OL_04246	Rhodopseudomonas_palustris_strain_BAL398_05632	Rhodopseudomonas_palustris_strain_DSM_126_02556	Rhodopseudomonas_palustris_strain_GJ-22_04512	Rhodopseudomonas_palustris_strain_PS3_00043	Rhodopseudomonas_palustris_strain_R1_02924	Rhodopseudomonas_palustris_strain_XCP_02970	Rhodopseudomonas_palustris_strain_YSC3_00043	Rhodopseudomonas_pentothenatexigens_strain_JA575_00640	Rhodopseudomonas_pseudopalustris_strain_DSM_123_03669	Rhodopseudomonas_rhenobacensis_strain_DSM_12706_03132	Rhodopseudomonas_sp._AAP120_05289	Rhodopseudomonas_sp._B29_00156	Rhodopseudomonas_sp._BR0G17_01804	Rhodopseudomonas_sp._BR0M22_04821	Rhodopseudomonas_sp._Cfx3-05_04095	Rhodopseudomonas_sp._SK50-23_00249	Rhodopseudomonas_sp._WA056_03362
engB		putative GTP-binding protein EngB	31	31	1	304	33182				647	653	650	AzulComplete_02615	RhodoBisA53_00655	RhodoBisB18_00840	RhodoBisB5_00070	Rhodopseudomonas_faecalis_strain_JCM_11668_03571	Rhodopseudomonas_palustris_CGA009_00655	Rhodopseudomonas_palustris_DX-1_00344	Rhodopseudomonas_palustris_HaA2_00696	Rhodopseudomonas_palustris_JSC-3b_02668	Rhodopseudomonas_palustris_TIE-1_00646	Rhodopseudomonas_palustris_isolate_NC_groundwater_1818_01095	Rhodopseudomonas_palustris_strain_2.1.18_03376	Rhodopseudomonas_palustris_strain_2.1.37_04732	Rhodopseudomonas_palustris_strain_42OL_00456	Rhodopseudomonas_palustris_strain_BAL398_02932	Rhodopseudomonas_palustris_strain_DSM_126_00867	Rhodopseudomonas_palustris_strain_GJ-22_03883	Rhodopseudomonas_palustris_strain_PS3_00650	Rhodopseudomonas_palustris_strain_R1_04727	Rhodopseudomonas_palustris_strain_XCP_03624	Rhodopseudomonas_palustris_strain_YSC3_00667	Rhodopseudomonas_pentothenatexigens_strain_JA575_00933	Rhodopseudomonas_pseudopalustris_strain_DSM_123_03571	Rhodopseudomonas_rhenobacensis_strain_DSM_12706_03873	Rhodopseudomonas_sp._AAP120_01737	Rhodopseudomonas_sp._B29_00545	Rhodopseudomonas_sp._BR0G17_02672	Rhodopseudomonas_sp._BR0M22_02083	Rhodopseudomonas_sp._Cfx3-05_01098	Rhodopseudomonas_sp._SK50-23_00975	Rhodopseudomonas_sp._WA056_02419
dapD		2,3,4,5-tetrahydropyridine-2,6-dicarboxylate N-succinyltransferase	31	31	1	304	33201				650	845	838	AzulComplete_02620	RhodoBisA53_00661	RhodoBisB18_00835	RhodoBisB5_00075	Rhodopseudomonas_faecalis_strain_JCM_11668_03576	Rhodopseudomonas_palustris_CGA009_00650	Rhodopseudomonas_palustris_DX-1_00349	Rhodopseudomonas_palustris_HaA2_00691	Rhodopseudomonas_palustris_JSC-3b_02663	Rhodopseudomonas_palustris_TIE-1_00641	Rhodopseudomonas_palustris_isolate_NC_groundwater_1818_01090	Rhodopseudomonas_palustris_strain_2.1.18_03371	Rhodopseudomonas_palustris_strain_2.1.37_04727	Rhodopseudomonas_palustris_strain_42OL_03516	Rhodopseudomonas_palustris_strain_BAL398_05420	Rhodopseudomonas_palustris_strain_DSM_126_00862	Rhodopseudomonas_palustris_strain_GJ-22_03889	Rhodopseudomonas_palustris_strain_PS3_00644	Rhodopseudomonas_palustris_strain_R1_04722	Rhodopseudomonas_palustris_strain_XCP_03618	Rhodopseudomonas_palustris_strain_YSC3_00661	Rhodopseudomonas_pentothenatexigens_strain_JA575_00927	Rhodopseudomonas_pseudopalustris_strain_DSM_123_03576	Rhodopseudomonas_rhenobacensis_strain_DSM_12706_04350	Rhodopseudomonas_sp._AAP120_01731	Rhodopseudomonas_sp._B29_00539	Rhodopseudomonas_sp._BR0G17_02678	Rhodopseudomonas_sp._BR0M22_04029	Rhodopseudomonas_sp._Cfx3-05_01103	Rhodopseudomonas_sp._SK50-23_00970	Rhodopseudomonas_sp._WA056_02413
ubiG		Ubiquinone biosynthesis O-methyltransferase	31	31	1	304	33900				758	953	774	AzulComplete_02643	RhodoBisA53_00158	RhodoBisB18_00533	RhodoBisB5_00101	Rhodopseudomonas_faecalis_strain_JCM_11668_03014	Rhodopseudomonas_palustris_CGA009_00627	Rhodopseudomonas_palustris_DX-1_00371	Rhodopseudomonas_palustris_HaA2_00078	Rhodopseudomonas_palustris_JSC-3b_02748	Rhodopseudomonas_palustris_TIE-1_00618	Rhodopseudomonas_palustris_isolate_NC_groundwater_1818_01928	Rhodopseudomonas_palustris_strain_2.1.18_03348	Rhodopseudomonas_palustris_strain_2.1.37_04931	Rhodopseudomonas_palustris_strain_42OL_03837	Rhodopseudomonas_palustris_strain_BAL398_00010	Rhodopseudomonas_palustris_strain_DSM_126_00839	Rhodopseudomonas_palustris_strain_GJ-22_03911	Rhodopseudomonas_palustris_strain_PS3_00621	Rhodopseudomonas_palustris_strain_R1_04699	Rhodopseudomonas_palustris_strain_XCP_03594	Rhodopseudomonas_palustris_strain_YSC3_00638	Rhodopseudomonas_pentothenatexigens_strain_JA575_00902	Rhodopseudomonas_pseudopalustris_strain_DSM_123_03600	Rhodopseudomonas_rhenobacensis_strain_DSM_12706_02339	Rhodopseudomonas_sp._AAP120_01707	Rhodopseudomonas_sp._B29_00525	Rhodopseudomonas_sp._BR0G17_02701	Rhodopseudomonas_sp._BR0M22_04053	Rhodopseudomonas_sp._Cfx3-05_01128	Rhodopseudomonas_sp._SK50-23_05288	Rhodopseudomonas_sp._WA056_01004
nudG		CTP pyrophosphohydrolase	31	31	1	304	33928				401	524	408	AzulComplete_02653	RhodoBisA53_00149	RhodoBisB18_00541	RhodoBisB5_00111	Rhodopseudomonas_faecalis_strain_JCM_11668_03023	Rhodopseudomonas_palustris_CGA009_00618	Rhodopseudomonas_palustris_DX-1_00381	Rhodopseudomonas_palustris_HaA2_00030	Rhodopseudomonas_palustris_JSC-3b_02739	Rhodopseudomonas_palustris_TIE-1_00608	Rhodopseudomonas_palustris_isolate_NC_groundwater_1818_01938	Rhodopseudomonas_palustris_strain_2.1.18_03339	Rhodopseudomonas_palustris_strain_2.1.37_04940	Rhodopseudomonas_palustris_strain_42OL_03848	Rhodopseudomonas_palustris_strain_BAL398_00308	Rhodopseudomonas_palustris_strain_DSM_126_00830	Rhodopseudomonas_palustris_strain_GJ-22_03921	Rhodopseudomonas_palustris_strain_PS3_00612	Rhodopseudomonas_palustris_strain_R1_04690	Rhodopseudomonas_palustris_strain_XCP_03584	Rhodopseudomonas_palustris_strain_YSC3_00628	Rhodopseudomonas_pentothenatexigens_strain_JA575_00892	Rhodopseudomonas_pseudopalustris_strain_DSM_123_03610	Rhodopseudomonas_rhenobacensis_strain_DSM_12706_02330	Rhodopseudomonas_sp._AAP120_01697	Rhodopseudomonas_sp._B29_00534	Rhodopseudomonas_sp._BR0G17_02710	Rhodopseudomonas_sp._BR0M22_00350	Rhodopseudomonas_sp._Cfx3-05_01138	Rhodopseudomonas_sp._SK50-23_05265	Rhodopseudomonas_sp._WA056_02018
argJ		Arginine biosynthesis bifunctional protein ArgJ	31	31	1	304	33937				1241	1382	1245	AzulComplete_02655	RhodoBisA53_00148	RhodoBisB18_00542	RhodoBisB5_00112	Rhodopseudomonas_faecalis_strain_JCM_11668_03025	Rhodopseudomonas_palustris_CGA009_00616	Rhodopseudomonas_palustris_DX-1_00382	Rhodopseudomonas_palustris_HaA2_00031	Rhodopseudomonas_palustris_JSC-3b_02737	Rhodopseudomonas_palustris_TIE-1_00606	Rhodopseudomonas_palustris_isolate_NC_groundwater_1818_01939	Rhodopseudomonas_palustris_strain_2.1.18_03338	Rhodopseudomonas_palustris_strain_2.1.37_04942	Rhodopseudomonas_palustris_strain_42OL_03849	Rhodopseudomonas_palustris_strain_BAL398_00857	Rhodopseudomonas_palustris_strain_DSM_126_00828	Rhodopseudomonas_palustris_strain_GJ-22_03922	Rhodopseudomonas_palustris_strain_PS3_00611	Rhodopseudomonas_palustris_strain_R1_04688	Rhodopseudomonas_palustris_strain_XCP_03583	Rhodopseudomonas_palustris_strain_YSC3_00627	Rhodopseudomonas_pentothenatexigens_strain_JA575_00891	Rhodopseudomonas_pseudopalustris_strain_DSM_123_03611	Rhodopseudomonas_rhenobacensis_strain_DSM_12706_02329	Rhodopseudomonas_sp._AAP120_01695	Rhodopseudomonas_sp._B29_00535	Rhodopseudomonas_sp._BR0G17_02711	Rhodopseudomonas_sp._BR0M22_00351	Rhodopseudomonas_sp._Cfx3-05_01139	Rhodopseudomonas_sp._SK50-23_05264	Rhodopseudomonas_sp._WA056_02019
sigK_1		hypothetical protein	31	31	1	304	12242				611	611	611	AzulComplete_02734	RhodoBisA53_00547	RhodoBisB18_00100	RhodoBisB5_04435	Rhodopseudomonas_faecalis_strain_JCM_11668_03070	Rhodopseudomonas_palustris_CGA009_04966	Rhodopseudomonas_palustris_DX-1_00907	Rhodopseudomonas_palustris_HaA2_04743	Rhodopseudomonas_palustris_JSC-3b_03118	Rhodopseudomonas_palustris_TIE-1_05318	Rhodopseudomonas_palustris_isolate_NC_groundwater_1818_02245	Rhodopseudomonas_palustris_strain_2.1.18_00028	Rhodopseudomonas_palustris_strain_2.1.37_04553	Rhodopseudomonas_palustris_strain_42OL_01626	Rhodopseudomonas_palustris_strain_BAL398_03868	Rhodopseudomonas_palustris_strain_DSM_126_04349	Rhodopseudomonas_palustris_strain_GJ-22_04594	Rhodopseudomonas_palustris_strain_PS3_04811	Rhodopseudomonas_palustris_strain_R1_04201	Rhodopseudomonas_palustris_strain_XCP_03767	Rhodopseudomonas_palustris_strain_YSC3_04913	Rhodopseudomonas_pentothenatexigens_strain_JA575_00724	Rhodopseudomonas_pseudopalustris_strain_DSM_123_03483	Rhodopseudomonas_rhenobacensis_strain_DSM_12706_00186	Rhodopseudomonas_sp._AAP120_01765	Rhodopseudomonas_sp._B29_01727	Rhodopseudomonas_sp._BR0G17_02304	Rhodopseudomonas_sp._BR0M22_02757	Rhodopseudomonas_sp._Cfx3-05_04207	Rhodopseudomonas_sp._SK50-23_05669	Rhodopseudomonas_sp._WA056_03280
argG		Argininosuccinate synthase	31	31	1	304	13586				1331	1340	1336	AzulComplete_02828	RhodoBisA53_00034	RhodoBisB18_00033	RhodoBisB5_00738	Rhodopseudomonas_faecalis_strain_JCM_11668_02574	Rhodopseudomonas_palustris_CGA009_00410	Rhodopseudomonas_palustris_DX-1_03966	Rhodopseudomonas_palustris_HaA2_00089	Rhodopseudomonas_palustris_JSC-3b_03265	Rhodopseudomonas_palustris_TIE-1_00403	Rhodopseudomonas_palustris_isolate_NC_groundwater_1818_01730	Rhodopseudomonas_palustris_strain_2.1.18_03504	Rhodopseudomonas_palustris_strain_2.1.37_03385	Rhodopseudomonas_palustris_strain_42OL_00129	Rhodopseudomonas_palustris_strain_BAL398_02519	Rhodopseudomonas_palustris_strain_DSM_126_03271	Rhodopseudomonas_palustris_strain_GJ-22_04331	Rhodopseudomonas_palustris_strain_PS3_00410	Rhodopseudomonas_palustris_strain_R1_00245	Rhodopseudomonas_palustris_strain_XCP_03380	Rhodopseudomonas_palustris_strain_YSC3_00417	Rhodopseudomonas_pentothenatexigens_strain_JA575_03633	Rhodopseudomonas_pseudopalustris_strain_DSM_123_00841	Rhodopseudomonas_rhenobacensis_strain_DSM_12706_00115	Rhodopseudomonas_sp._AAP120_04886	Rhodopseudomonas_sp._B29_02286	Rhodopseudomonas_sp._BR0G17_01019	Rhodopseudomonas_sp._BR0M22_00587	Rhodopseudomonas_sp._Cfx3-05_01256	Rhodopseudomonas_sp._SK50-23_00400	Rhodopseudomonas_sp._WA056_01203
folD		Bifunctional protein FolD protein	31	31	1	304	13815				443	887	868	AzulComplete_02847	RhodoBisA53_00046	RhodoBisB18_00063	RhodoBisB5_00718	Rhodopseudomonas_faecalis_strain_JCM_11668_02583	Rhodopseudomonas_palustris_CGA009_00432	Rhodopseudomonas_palustris_DX-1_03946	Rhodopseudomonas_palustris_HaA2_00107	Rhodopseudomonas_palustris_JSC-3b_03255	Rhodopseudomonas_palustris_TIE-1_00424	Rhodopseudomonas_palustris_isolate_NC_groundwater_1818_04965	Rhodopseudomonas_palustris_strain_2.1.18_03485	Rhodopseudomonas_palustris_strain_2.1.37_03407	Rhodopseudomonas_palustris_strain_42OL_00109	Rhodopseudomonas_palustris_strain_BAL398_02996	Rhodopseudomonas_palustris_strain_DSM_126_00645	Rhodopseudomonas_palustris_strain_GJ-22_04311	Rhodopseudomonas_palustris_strain_PS3_00430	Rhodopseudomonas_palustris_strain_R1_00224	Rhodopseudomonas_palustris_strain_XCP_03400	Rhodopseudomonas_palustris_strain_YSC3_00439	Rhodopseudomonas_pentothenatexigens_strain_JA575_03127	Rhodopseudomonas_pseudopalustris_strain_DSM_123_00861	Rhodopseudomonas_rhenobacensis_strain_DSM_12706_00125	Rhodopseudomonas_sp._AAP120_04905	Rhodopseudomonas_sp._B29_01145	Rhodopseudomonas_sp._BR0G17_01039	Rhodopseudomonas_sp._BR0M22_00723	Rhodopseudomonas_sp._Cfx3-05_04074	Rhodopseudomonas_sp._SK50-23_00425	Rhodopseudomonas_sp._WA056_01183
dcd		dCTP deaminase, dUMP-forming	31	31	1	304	9785				1106	1166	1117	AzulComplete_03255	RhodoBisA53_04950	RhodoBisB18_04990	RhodoBisB5_00933	Rhodopseudomonas_faecalis_strain_JCM_11668_03386	Rhodopseudomonas_palustris_CGA009_04939	Rhodopseudomonas_palustris_DX-1_00940	Rhodopseudomonas_palustris_HaA2_00805	Rhodopseudomonas_palustris_JSC-3b_03334	Rhodopseudomonas_palustris_TIE-1_05290	Rhodopseudomonas_palustris_isolate_NC_groundwater_1818_02284	Rhodopseudomonas_palustris_strain_2.1.18_01091	Rhodopseudomonas_palustris_strain_2.1.37_04580	Rhodopseudomonas_palustris_strain_42OL_01691	Rhodopseudomonas_palustris_strain_BAL398_05827	Rhodopseudomonas_palustris_strain_DSM_126_04322	Rhodopseudomonas_palustris_strain_GJ-22_03784	Rhodopseudomonas_palustris_strain_PS3_04783	Rhodopseudomonas_palustris_strain_R1_04431	Rhodopseudomonas_palustris_strain_XCP_03799	Rhodopseudomonas_palustris_strain_YSC3_04886	Rhodopseudomonas_pentothenatexigens_strain_JA575_00751	Rhodopseudomonas_pseudopalustris_strain_DSM_123_00664	Rhodopseudomonas_rhenobacensis_strain_DSM_12706_00045	Rhodopseudomonas_sp._AAP120_01604	Rhodopseudomonas_sp._B29_02870	Rhodopseudomonas_sp._BR0G17_03020	Rhodopseudomonas_sp._BR0M22_03378	Rhodopseudomonas_sp._Cfx3-05_04249	Rhodopseudomonas_sp._SK50-23_00597	Rhodopseudomonas_sp._WA056_01012
malP		Maltodextrin phosphorylase	31	31	1	304	9038				2501	2576	2517	AzulComplete_03316	RhodoBisA53_04899	RhodoBisB18_04946	RhodoBisB5_00984	Rhodopseudomonas_faecalis_strain_JCM_11668_03423	Rhodopseudomonas_palustris_CGA009_04898	Rhodopseudomonas_palustris_DX-1_01825	Rhodopseudomonas_palustris_HaA2_00859	Rhodopseudomonas_palustris_JSC-3b_03367	Rhodopseudomonas_palustris_TIE-1_05248	Rhodopseudomonas_palustris_isolate_NC_groundwater_1818_02448	Rhodopseudomonas_palustris_strain_2.1.18_03080	Rhodopseudomonas_palustris_strain_2.1.37_04119	Rhodopseudomonas_palustris_strain_42OL_01308	Rhodopseudomonas_palustris_strain_BAL398_05778	Rhodopseudomonas_palustris_strain_DSM_126_04281	Rhodopseudomonas_palustris_strain_GJ-22_03739	Rhodopseudomonas_palustris_strain_PS3_04739	Rhodopseudomonas_palustris_strain_R1_03470	Rhodopseudomonas_palustris_strain_XCP_02863	Rhodopseudomonas_palustris_strain_YSC3_04785	Rhodopseudomonas_pentothenatexigens_strain_JA575_00829	Rhodopseudomonas_pseudopalustris_strain_DSM_123_00613	Rhodopseudomonas_rhenobacensis_strain_DSM_12706_00005	Rhodopseudomonas_sp._AAP120_00103	Rhodopseudomonas_sp._B29_01621	Rhodopseudomonas_sp._BR0G17_04135	Rhodopseudomonas_sp._BR0M22_02578	Rhodopseudomonas_sp._Cfx3-05_03841	Rhodopseudomonas_sp._SK50-23_00941	Rhodopseudomonas_sp._WA056_01733
hemA_1		5-aminolevulinate synthase	31	31	1	304	33769				1229	1232	1229	AzulComplete_03798	RhodoBisA53_04860	RhodoBisB18_04908	RhodoBisB5_00866	Rhodopseudomonas_faecalis_strain_JCM_11668_01902	Rhodopseudomonas_palustris_CGA009_00881	Rhodopseudomonas_palustris_DX-1_00035	Rhodopseudomonas_palustris_HaA2_04636	Rhodopseudomonas_palustris_JSC-3b_03414	Rhodopseudomonas_palustris_TIE-1_00936	Rhodopseudomonas_palustris_isolate_NC_groundwater_1818_01024	Rhodopseudomonas_palustris_strain_2.1.18_01161	Rhodopseudomonas_palustris_strain_2.1.37_00747	Rhodopseudomonas_palustris_strain_42OL_04685	Rhodopseudomonas_palustris_strain_BAL398_00627	Rhodopseudomonas_palustris_strain_DSM_126_04478	Rhodopseudomonas_palustris_strain_GJ-22_00092	Rhodopseudomonas_palustris_strain_PS3_00871	Rhodopseudomonas_palustris_strain_R1_03922	Rhodopseudomonas_palustris_strain_XCP_03901	Rhodopseudomonas_palustris_strain_YSC3_00894	Rhodopseudomonas_pentothenatexigens_strain_JA575_03971	Rhodopseudomonas_pseudopalustris_strain_DSM_123_00731	Rhodopseudomonas_rhenobacensis_strain_DSM_12706_03918	Rhodopseudomonas_sp._AAP120_01215	Rhodopseudomonas_sp._B29_02716	Rhodopseudomonas_sp._BR0G17_02440	Rhodopseudomonas_sp._BR0M22_02851	Rhodopseudomonas_sp._Cfx3-05_00917	Rhodopseudomonas_sp._SK50-23_00689	Rhodopseudomonas_sp._WA056_01573
yhdY		hypothetical protein	31	31	1	304	7229				626	1526	1462	AzulComplete_01281	RhodoBisA53_02776	RhodoBisB18_02588	RhodoBisB5_02592	Rhodopseudomonas_faecalis_strain_JCM_11668_00319	Rhodopseudomonas_palustris_CGA009_02639	Rhodopseudomonas_palustris_DX-1_03722	Rhodopseudomonas_palustris_HaA2_02957	Rhodopseudomonas_palustris_JSC-3b_01247	Rhodopseudomonas_palustris_TIE-1_02846	Rhodopseudomonas_palustris_isolate_NC_groundwater_1818_03439	Rhodopseudomonas_palustris_strain_2.1.18_02121	Rhodopseudomonas_palustris_strain_2.1.37_04069	Rhodopseudomonas_palustris_strain_42OL_01369	Rhodopseudomonas_palustris_strain_BAL398_01829	Rhodopseudomonas_palustris_strain_DSM_126_03756	Rhodopseudomonas_palustris_strain_GJ-22_01669	Rhodopseudomonas_palustris_strain_PS3_02661	Rhodopseudomonas_palustris_strain_R1_01956	Rhodopseudomonas_palustris_strain_XCP_00256	Rhodopseudomonas_palustris_strain_YSC3_02630	Rhodopseudomonas_pentothenatexigens_strain_JA575_04028	Rhodopseudomonas_pseudopalustris_strain_DSM_123_04405	Rhodopseudomonas_rhenobacensis_strain_DSM_12706_02622	Rhodopseudomonas_sp._AAP120_03365	Rhodopseudomonas_sp._B29_01916	Rhodopseudomonas_sp._BR0G17_01505	Rhodopseudomonas_sp._BR0M22_02401	Rhodopseudomonas_sp._Cfx3-05_01841	Rhodopseudomonas_sp._SK50-23_03038	Rhodopseudomonas_sp._WA056_01906
ymdB		2',3'-cyclic-nucleotide 2'-phosphodiesterase	31	31	1	304	4995				818	830	826	AzulComplete_03956	RhodoBisA53_04847	RhodoBisB18_04895	RhodoBisB5_04229	Rhodopseudomonas_faecalis_strain_JCM_11668_01890	Rhodopseudomonas_palustris_CGA009_04608	Rhodopseudomonas_palustris_DX-1_04530	Rhodopseudomonas_palustris_HaA2_04355	Rhodopseudomonas_palustris_JSC-3b_03426	Rhodopseudomonas_palustris_TIE-1_04977	Rhodopseudomonas_palustris_isolate_NC_groundwater_1818_00456	Rhodopseudomonas_palustris_strain_2.1.18_03590	Rhodopseudomonas_palustris_strain_2.1.37_02512	Rhodopseudomonas_palustris_strain_42OL_01588	Rhodopseudomonas_palustris_strain_BAL398_02405	Rhodopseudomonas_palustris_strain_DSM_126_03805	Rhodopseudomonas_palustris_strain_GJ-22_03504	Rhodopseudomonas_palustris_strain_PS3_04467	Rhodopseudomonas_palustris_strain_R1_01314	Rhodopseudomonas_palustris_strain_XCP_02541	Rhodopseudomonas_palustris_strain_YSC3_04503	Rhodopseudomonas_pentothenatexigens_strain_JA575_01787	Rhodopseudomonas_pseudopalustris_strain_DSM_123_03235	Rhodopseudomonas_rhenobacensis_strain_DSM_12706_03906	Rhodopseudomonas_sp._AAP120_00769	Rhodopseudomonas_sp._B29_01457	Rhodopseudomonas_sp._BR0G17_03169	Rhodopseudomonas_sp._BR0M22_00972	Rhodopseudomonas_sp._Cfx3-05_00775	Rhodopseudomonas_sp._SK50-23_04766	Rhodopseudomonas_sp._WA056_03618
acpS		Holo-[acyl-carrier-protein] synthase	31	31	1	304	27685				413	449	431	AzulComplete_01655	RhodoBisA53_03080	RhodoBisB18_02679	RhodoBisB5_02684	Rhodopseudomonas_faecalis_strain_JCM_11668_01196	Rhodopseudomonas_palustris_CGA009_02782	Rhodopseudomonas_palustris_DX-1_03819	Rhodopseudomonas_palustris_HaA2_02648	Rhodopseudomonas_palustris_JSC-3b_01130	Rhodopseudomonas_palustris_TIE-1_02987	Rhodopseudomonas_palustris_isolate_NC_groundwater_1818_02639	Rhodopseudomonas_palustris_strain_2.1.18_01509	Rhodopseudomonas_palustris_strain_2.1.37_04282	Rhodopseudomonas_palustris_strain_42OL_03694	Rhodopseudomonas_palustris_strain_BAL398_02824	Rhodopseudomonas_palustris_strain_DSM_126_00510	Rhodopseudomonas_palustris_strain_GJ-22_01767	Rhodopseudomonas_palustris_strain_PS3_02761	Rhodopseudomonas_palustris_strain_R1_00499	Rhodopseudomonas_palustris_strain_XCP_00381	Rhodopseudomonas_palustris_strain_YSC3_02883	Rhodopseudomonas_pentothenatexigens_strain_JA575_00280	Rhodopseudomonas_pseudopalustris_strain_DSM_123_00281	Rhodopseudomonas_rhenobacensis_strain_DSM_12706_00407	Rhodopseudomonas_sp._AAP120_04686	Rhodopseudomonas_sp._B29_01997	Rhodopseudomonas_sp._BR0G17_01401	Rhodopseudomonas_sp._BR0M22_01148	Rhodopseudomonas_sp._Cfx3-05_01932	Rhodopseudomonas_sp._SK50-23_03506	Rhodopseudomonas_sp._WA056_04366
rcsC_17		Sensor histidine kinase RcsC	31	31	1	304	25294				545	677	549	AzulComplete_04180	RhodoBisA53_02396	RhodoBisB18_03164	RhodoBisB5_03290	Rhodopseudomonas_faecalis_strain_JCM_11668_00101	Rhodopseudomonas_palustris_CGA009_03490	Rhodopseudomonas_palustris_DX-1_03576	Rhodopseudomonas_palustris_HaA2_02210	Rhodopseudomonas_palustris_JSC-3b_01455	Rhodopseudomonas_palustris_TIE-1_03884	Rhodopseudomonas_palustris_isolate_NC_groundwater_1818_02864	Rhodopseudomonas_palustris_strain_2.1.18_02051	Rhodopseudomonas_palustris_strain_2.1.37_02856	Rhodopseudomonas_palustris_strain_42OL_04232	Rhodopseudomonas_palustris_strain_BAL398_04710	Rhodopseudomonas_palustris_strain_DSM_126_01542	Rhodopseudomonas_palustris_strain_GJ-22_02455	Rhodopseudomonas_palustris_strain_PS3_03453	Rhodopseudomonas_palustris_strain_R1_01016	Rhodopseudomonas_palustris_strain_XCP_00030	Rhodopseudomonas_palustris_strain_YSC3_03463	Rhodopseudomonas_pentothenatexigens_strain_JA575_00442	Rhodopseudomonas_pseudopalustris_strain_DSM_123_01341	Rhodopseudomonas_rhenobacensis_strain_DSM_12706_02550	Rhodopseudomonas_sp._AAP120_05073	Rhodopseudomonas_sp._B29_00646	Rhodopseudomonas_sp._BR0G17_00879	Rhodopseudomonas_sp._BR0M22_00319	Rhodopseudomonas_sp._Cfx3-05_04406	Rhodopseudomonas_sp._SK50-23_03875	Rhodopseudomonas_sp._WA056_03490
purA		Adenylosuccinate synthetase	31	31	1	304	23461				1292	1379	1295	AzulComplete_04234	RhodoBisA53_04201	RhodoBisB18_04147	RhodoBisB5_03942	Rhodopseudomonas_faecalis_strain_JCM_11668_02514	Rhodopseudomonas_palustris_CGA009_04439	Rhodopseudomonas_palustris_DX-1_02809	Rhodopseudomonas_palustris_HaA2_01354	Rhodopseudomonas_palustris_JSC-3b_00151	Rhodopseudomonas_palustris_TIE-1_04803	Rhodopseudomonas_palustris_isolate_NC_groundwater_1818_04113	Rhodopseudomonas_palustris_strain_2.1.18_03647	Rhodopseudomonas_palustris_strain_2.1.37_02219	Rhodopseudomonas_palustris_strain_42OL_04359	Rhodopseudomonas_palustris_strain_BAL398_05682	Rhodopseudomonas_palustris_strain_DSM_126_04056	Rhodopseudomonas_palustris_strain_GJ-22_03337	Rhodopseudomonas_palustris_strain_PS3_04293	Rhodopseudomonas_palustris_strain_R1_02607	Rhodopseudomonas_palustris_strain_XCP_04738	Rhodopseudomonas_palustris_strain_YSC3_04325	Rhodopseudomonas_pentothenatexigens_strain_JA575_04872	Rhodopseudomonas_pseudopalustris_strain_DSM_123_04164	Rhodopseudomonas_rhenobacensis_strain_DSM_12706_01813	Rhodopseudomonas_sp._AAP120_00009	Rhodopseudomonas_sp._B29_00737	Rhodopseudomonas_sp._BR0G17_04328	Rhodopseudomonas_sp._BR0M22_04095	Rhodopseudomonas_sp._Cfx3-05_03649	Rhodopseudomonas_sp._SK50-23_04505	Rhodopseudomonas_sp._WA056_00775
serA		D-3-phosphoglycerate dehydrogenase	31	31	1	304	26712				1379	1709	1586	AzulComplete_04250	RhodoBisA53_04221	RhodoBisB18_04169	RhodoBisB5_03954	Rhodopseudomonas_faecalis_strain_JCM_11668_02504	Rhodopseudomonas_palustris_CGA009_04453	Rhodopseudomonas_palustris_DX-1_04148	Rhodopseudomonas_palustris_HaA2_01339	Rhodopseudomonas_palustris_JSC-3b_00140	Rhodopseudomonas_palustris_TIE-1_04817	Rhodopseudomonas_palustris_isolate_NC_groundwater_1818_04098	Rhodopseudomonas_palustris_strain_2.1.18_03226	Rhodopseudomonas_palustris_strain_2.1.37_02233	Rhodopseudomonas_palustris_strain_42OL_04053	Rhodopseudomonas_palustris_strain_BAL398_00858	Rhodopseudomonas_palustris_strain_DSM_126_04070	Rhodopseudomonas_palustris_strain_GJ-22_03351	Rhodopseudomonas_palustris_strain_PS3_04307	Rhodopseudomonas_palustris_strain_R1_02719	Rhodopseudomonas_palustris_strain_XCP_04718	Rhodopseudomonas_palustris_strain_YSC3_04339	Rhodopseudomonas_pentothenatexigens_strain_JA575_03538	Rhodopseudomonas_pseudopalustris_strain_DSM_123_04176	Rhodopseudomonas_rhenobacensis_strain_DSM_12706_01799	Rhodopseudomonas_sp._AAP120_04074	Rhodopseudomonas_sp._B29_01787	Rhodopseudomonas_sp._BR0G17_01756	Rhodopseudomonas_sp._BR0M22_02675	Rhodopseudomonas_sp._Cfx3-05_03632	Rhodopseudomonas_sp._SK50-23_04525	Rhodopseudomonas_sp._WA056_00761
glmM		Phosphoglucosamine mutase	31	31	1	304	26646				821	1400	1336	AzulComplete_04261	RhodoBisA53_04229	RhodoBisB18_04176	RhodoBisB5_03963	Rhodopseudomonas_faecalis_strain_JCM_11668_02495	Rhodopseudomonas_palustris_CGA009_04462	Rhodopseudomonas_palustris_DX-1_04139	Rhodopseudomonas_palustris_HaA2_01331	Rhodopseudomonas_palustris_JSC-3b_00131	Rhodopseudomonas_palustris_TIE-1_04826	Rhodopseudomonas_palustris_isolate_NC_groundwater_1818_04089	Rhodopseudomonas_palustris_strain_2.1.18_03234	Rhodopseudomonas_palustris_strain_2.1.37_02242	Rhodopseudomonas_palustris_strain_42OL_01255	Rhodopseudomonas_palustris_strain_BAL398_01083	Rhodopseudomonas_palustris_strain_DSM_126_04079	Rhodopseudomonas_palustris_strain_GJ-22_03360	Rhodopseudomonas_palustris_strain_PS3_04316	Rhodopseudomonas_palustris_strain_R1_02728	Rhodopseudomonas_palustris_strain_XCP_04709	Rhodopseudomonas_palustris_strain_YSC3_04348	Rhodopseudomonas_pentothenatexigens_strain_JA575_03527	Rhodopseudomonas_pseudopalustris_strain_DSM_123_04185	Rhodopseudomonas_rhenobacensis_strain_DSM_12706_01792	Rhodopseudomonas_sp._AAP120_04085	Rhodopseudomonas_sp._B29_02777	Rhodopseudomonas_sp._BR0G17_01747	Rhodopseudomonas_sp._BR0M22_02667	Rhodopseudomonas_sp._Cfx3-05_03621	Rhodopseudomonas_sp._SK50-23_04531	Rhodopseudomonas_sp._WA056_00752
aatA		Aspartate/prephenate aminotransferase	31	31	1	304	24711				896	1331	1196	AzulComplete_04272	RhodoBisA53_04237	RhodoBisB18_04184	RhodoBisB5_03974	Rhodopseudomonas_faecalis_strain_JCM_11668_03508	Rhodopseudomonas_palustris_CGA009_04475	Rhodopseudomonas_palustris_DX-1_04128	Rhodopseudomonas_palustris_HaA2_01321	Rhodopseudomonas_palustris_JSC-3b_00123	Rhodopseudomonas_palustris_TIE-1_04837	Rhodopseudomonas_palustris_isolate_NC_groundwater_1818_03213	Rhodopseudomonas_palustris_strain_2.1.18_03245	Rhodopseudomonas_palustris_strain_2.1.37_02255	Rhodopseudomonas_palustris_strain_42OL_01244	Rhodopseudomonas_palustris_strain_BAL398_00400	Rhodopseudomonas_palustris_strain_DSM_126_04092	Rhodopseudomonas_palustris_strain_GJ-22_03371	Rhodopseudomonas_palustris_strain_PS3_04327	Rhodopseudomonas_palustris_strain_R1_02739	Rhodopseudomonas_palustris_strain_XCP_04698	Rhodopseudomonas_palustris_strain_YSC3_04359	Rhodopseudomonas_pentothenatexigens_strain_JA575_03516	Rhodopseudomonas_pseudopalustris_strain_DSM_123_04196	Rhodopseudomonas_rhenobacensis_strain_DSM_12706_01784	Rhodopseudomonas_sp._AAP120_04096	Rhodopseudomonas_sp._B29_01961	Rhodopseudomonas_sp._BR0G17_01736	Rhodopseudomonas_sp._BR0M22_02655	Rhodopseudomonas_sp._Cfx3-05_03611	Rhodopseudomonas_sp._SK50-23_04543	Rhodopseudomonas_sp._WA056_00741
aroC		Chorismate synthase	31	31	1	304	32565				278	1097	1061	AzulComplete_04335	RhodoBisA53_04657	RhodoBisB18_01159	RhodoBisB5_01350	Rhodopseudomonas_faecalis_strain_JCM_11668_01934	Rhodopseudomonas_palustris_CGA009_01237	Rhodopseudomonas_palustris_DX-1_01685	Rhodopseudomonas_palustris_HaA2_01235	Rhodopseudomonas_palustris_JSC-3b_03535	Rhodopseudomonas_palustris_TIE-1_01413	Rhodopseudomonas_palustris_isolate_NC_groundwater_1818_00597	Rhodopseudomonas_palustris_strain_2.1.18_01057	Rhodopseudomonas_palustris_strain_2.1.37_01284	Rhodopseudomonas_palustris_strain_42OL_03134	Rhodopseudomonas_palustris_strain_BAL398_02058	Rhodopseudomonas_palustris_strain_DSM_126_01123	Rhodopseudomonas_palustris_strain_GJ-22_00462	Rhodopseudomonas_palustris_strain_PS3_01275	Rhodopseudomonas_palustris_strain_R1_03439	Rhodopseudomonas_palustris_strain_XCP_04370	Rhodopseudomonas_palustris_strain_YSC3_01247	Rhodopseudomonas_pentothenatexigens_strain_JA575_01681	Rhodopseudomonas_pseudopalustris_strain_DSM_123_02417	Rhodopseudomonas_rhenobacensis_strain_DSM_12706_03553	Rhodopseudomonas_sp._AAP120_05006	Rhodopseudomonas_sp._B29_00777	Rhodopseudomonas_sp._BR0G17_03856	Rhodopseudomonas_sp._BR0M22_03896	Rhodopseudomonas_sp._Cfx3-05_00644	Rhodopseudomonas_sp._SK50-23_04946	Rhodopseudomonas_sp._WA056_01061
group_2154		hypothetical protein	31	31	1	304	32610				998	1004	1003	AzulComplete_04356	RhodoBisA53_00960	RhodoBisB18_00938	RhodoBisB5_01331	Rhodopseudomonas_faecalis_strain_JCM_11668_00752	Rhodopseudomonas_palustris_CGA009_01219	Rhodopseudomonas_palustris_DX-1_01702	Rhodopseudomonas_palustris_HaA2_01215	Rhodopseudomonas_palustris_JSC-3b_02450	Rhodopseudomonas_palustris_TIE-1_01395	Rhodopseudomonas_palustris_isolate_NC_groundwater_1818_00576	Rhodopseudomonas_palustris_strain_2.1.18_01078	Rhodopseudomonas_palustris_strain_2.1.37_01266	Rhodopseudomonas_palustris_strain_42OL_03117	Rhodopseudomonas_palustris_strain_BAL398_01973	Rhodopseudomonas_palustris_strain_DSM_126_01141	Rhodopseudomonas_palustris_strain_GJ-22_00445	Rhodopseudomonas_palustris_strain_PS3_01256	Rhodopseudomonas_palustris_strain_R1_03456	Rhodopseudomonas_palustris_strain_XCP_04353	Rhodopseudomonas_palustris_strain_YSC3_01228	Rhodopseudomonas_pentothenatexigens_strain_JA575_01663	Rhodopseudomonas_pseudopalustris_strain_DSM_123_02398	Rhodopseudomonas_rhenobacensis_strain_DSM_12706_03045	Rhodopseudomonas_sp._AAP120_03209	Rhodopseudomonas_sp._B29_00758	Rhodopseudomonas_sp._BR0G17_03875	Rhodopseudomonas_sp._BR0M22_03879	Rhodopseudomonas_sp._Cfx3-05_00664	Rhodopseudomonas_sp._SK50-23_01137	Rhodopseudomonas_sp._WA056_01078
bfr		Bacterioferritin	31	31	1	304	593				479	485	481	AzulComplete_04462	RhodoBisA53_02084	RhodoBisB18_02176	RhodoBisB5_03494	Rhodopseudomonas_faecalis_strain_JCM_11668_00684	Rhodopseudomonas_palustris_CGA009_03725	Rhodopseudomonas_palustris_DX-1_02461	Rhodopseudomonas_palustris_HaA2_01951	Rhodopseudomonas_palustris_JSC-3b_01689	Rhodopseudomonas_palustris_TIE-1_04148	Rhodopseudomonas_palustris_isolate_NC_groundwater_1818_05068	Rhodopseudomonas_palustris_strain_2.1.18_05014	Rhodopseudomonas_palustris_strain_2.1.37_04487	Rhodopseudomonas_palustris_strain_42OL_02873	Rhodopseudomonas_palustris_strain_BAL398_00621	Rhodopseudomonas_palustris_strain_DSM_126_03033	Rhodopseudomonas_palustris_strain_GJ-22_02693	Rhodopseudomonas_palustris_strain_PS3_03668	Rhodopseudomonas_palustris_strain_R1_00860	Rhodopseudomonas_palustris_strain_XCP_05048	Rhodopseudomonas_palustris_strain_YSC3_03685	Rhodopseudomonas_pentothenatexigens_strain_JA575_03180	Rhodopseudomonas_pseudopalustris_strain_DSM_123_01543	Rhodopseudomonas_rhenobacensis_strain_DSM_12706_02842	Rhodopseudomonas_sp._AAP120_05614	Rhodopseudomonas_sp._B29_04857	Rhodopseudomonas_sp._BR0G17_01870	Rhodopseudomonas_sp._BR0M22_02932	Rhodopseudomonas_sp._Cfx3-05_03223	Rhodopseudomonas_sp._SK50-23_01836	Rhodopseudomonas_sp._WA056_01627
group_2167		hypothetical protein	31	31	1	304	547				440	842	829	AzulComplete_04478	RhodoBisA53_02061	RhodoBisB18_02154	RhodoBisB5_03509	Rhodopseudomonas_faecalis_strain_JCM_11668_00669	Rhodopseudomonas_palustris_CGA009_03744	Rhodopseudomonas_palustris_DX-1_02479	Rhodopseudomonas_palustris_HaA2_01930	Rhodopseudomonas_palustris_JSC-3b_01703	Rhodopseudomonas_palustris_TIE-1_04165	Rhodopseudomonas_palustris_isolate_NC_groundwater_1818_05085	Rhodopseudomonas_palustris_strain_2.1.18_05029	Rhodopseudomonas_palustris_strain_2.1.37_04468	Rhodopseudomonas_palustris_strain_42OL_02892	Rhodopseudomonas_palustris_strain_BAL398_05079	Rhodopseudomonas_palustris_strain_DSM_126_03052	Rhodopseudomonas_palustris_strain_GJ-22_02711	Rhodopseudomonas_palustris_strain_PS3_03685	Rhodopseudomonas_palustris_strain_R1_00843	Rhodopseudomonas_palustris_strain_XCP_05069	Rhodopseudomonas_palustris_strain_YSC3_03702	Rhodopseudomonas_pentothenatexigens_strain_JA575_03199	Rhodopseudomonas_pseudopalustris_strain_DSM_123_01558	Rhodopseudomonas_rhenobacensis_strain_DSM_12706_03813	Rhodopseudomonas_sp._AAP120_05598	Rhodopseudomonas_sp._B29_02251	Rhodopseudomonas_sp._BR0G17_01853	Rhodopseudomonas_sp._BR0M22_02914	Rhodopseudomonas_sp._Cfx3-05_03241	Rhodopseudomonas_sp._SK50-23_01818	Rhodopseudomonas_sp._WA056_01647
yejB		Inner membrane ABC transporter permease protein YejB	31	31	1	304	31401				998	1109	1105	AzulComplete_04556	RhodoBisA53_03826	RhodoBisB18_03796	RhodoBisB5_03581	Rhodopseudomonas_faecalis_strain_JCM_11668_02785	Rhodopseudomonas_palustris_CGA009_03819	Rhodopseudomonas_palustris_DX-1_02552	Rhodopseudomonas_palustris_HaA2_01790	Rhodopseudomonas_palustris_JSC-3b_00421	Rhodopseudomonas_palustris_TIE-1_04240	Rhodopseudomonas_palustris_isolate_NC_groundwater_1818_01287	Rhodopseudomonas_palustris_strain_2.1.18_05111	Rhodopseudomonas_palustris_strain_2.1.37_04393	Rhodopseudomonas_palustris_strain_42OL_03411	Rhodopseudomonas_palustris_strain_BAL398_03135	Rhodopseudomonas_palustris_strain_DSM_126_03322	Rhodopseudomonas_palustris_strain_GJ-22_02784	Rhodopseudomonas_palustris_strain_PS3_03763	Rhodopseudomonas_palustris_strain_R1_03637	Rhodopseudomonas_palustris_strain_XCP_05148	Rhodopseudomonas_palustris_strain_YSC3_03778	Rhodopseudomonas_pentothenatexigens_strain_JA575_03275	Rhodopseudomonas_pseudopalustris_strain_DSM_123_01633	Rhodopseudomonas_rhenobacensis_strain_DSM_12706_02044	Rhodopseudomonas_sp._AAP120_02232	Rhodopseudomonas_sp._B29_03178	Rhodopseudomonas_sp._BR0G17_00190	Rhodopseudomonas_sp._BR0M22_02248	Rhodopseudomonas_sp._Cfx3-05_03326	Rhodopseudomonas_sp._SK50-23_04869	Rhodopseudomonas_sp._WA056_01678
pheA		Bifunctional chorismate mutase/prephenate dehydratase	31	31	1	304	31389				842	875	853	AzulComplete_04561	RhodoBisA53_03831	RhodoBisB18_03801	RhodoBisB5_03586	Rhodopseudomonas_faecalis_strain_JCM_11668_02790	Rhodopseudomonas_palustris_CGA009_03824	Rhodopseudomonas_palustris_DX-1_02557	Rhodopseudomonas_palustris_HaA2_01785	Rhodopseudomonas_palustris_JSC-3b_00416	Rhodopseudomonas_palustris_TIE-1_04245	Rhodopseudomonas_palustris_isolate_NC_groundwater_1818_01282	Rhodopseudomonas_palustris_strain_2.1.18_05116	Rhodopseudomonas_palustris_strain_2.1.37_04388	Rhodopseudomonas_palustris_strain_42OL_03416	Rhodopseudomonas_palustris_strain_BAL398_03129	Rhodopseudomonas_palustris_strain_DSM_126_03327	Rhodopseudomonas_palustris_strain_GJ-22_02789	Rhodopseudomonas_palustris_strain_PS3_03768	Rhodopseudomonas_palustris_strain_R1_03642	Rhodopseudomonas_palustris_strain_XCP_05153	Rhodopseudomonas_palustris_strain_YSC3_03783	Rhodopseudomonas_pentothenatexigens_strain_JA575_03280	Rhodopseudomonas_pseudopalustris_strain_DSM_123_01638	Rhodopseudomonas_rhenobacensis_strain_DSM_12706_02039	Rhodopseudomonas_sp._AAP120_02227	Rhodopseudomonas_sp._B29_03183	Rhodopseudomonas_sp._BR0G17_00195	Rhodopseudomonas_sp._BR0M22_02243	Rhodopseudomonas_sp._Cfx3-05_03331	Rhodopseudomonas_sp._SK50-23_04874	Rhodopseudomonas_sp._WA056_02348
prfC		Peptide chain release factor 3	31	31	1	304	29640				1616	1733	1627	AzulComplete_04764	RhodoBisA53_03101	RhodoBisB18_02998	RhodoBisB5_02364	Rhodopseudomonas_faecalis_strain_JCM_11668_03302	Rhodopseudomonas_palustris_CGA009_02357	Rhodopseudomonas_palustris_DX-1_01185	Rhodopseudomonas_palustris_HaA2_03208	Rhodopseudomonas_palustris_JSC-3b_00763	Rhodopseudomonas_palustris_TIE-1_02535	Rhodopseudomonas_palustris_isolate_NC_groundwater_1818_02103	Rhodopseudomonas_palustris_strain_2.1.18_02967	Rhodopseudomonas_palustris_strain_2.1.37_03764	Rhodopseudomonas_palustris_strain_42OL_03165	Rhodopseudomonas_palustris_strain_BAL398_02833	Rhodopseudomonas_palustris_strain_DSM_126_02705	Rhodopseudomonas_palustris_strain_GJ-22_01403	Rhodopseudomonas_palustris_strain_PS3_02283	Rhodopseudomonas_palustris_strain_R1_03989	Rhodopseudomonas_palustris_strain_XCP_02241	Rhodopseudomonas_palustris_strain_YSC3_02287	Rhodopseudomonas_pentothenatexigens_strain_JA575_02523	Rhodopseudomonas_pseudopalustris_strain_DSM_123_03003	Rhodopseudomonas_rhenobacensis_strain_DSM_12706_02791	Rhodopseudomonas_sp._AAP120_03593	Rhodopseudomonas_sp._B29_01129	Rhodopseudomonas_sp._BR0G17_01003	Rhodopseudomonas_sp._BR0M22_03015	Rhodopseudomonas_sp._Cfx3-05_04310	Rhodopseudomonas_sp._SK50-23_02700	Rhodopseudomonas_sp._WA056_00626
lptB_5		Lipopolysaccharide export system ATP-binding protein LptB	31	31	1	304	29671				755	860	765	AzulComplete_04772	RhodoBisA53_03111	RhodoBisB18_03009	RhodoBisB5_02356	Rhodopseudomonas_faecalis_strain_JCM_11668_03312	Rhodopseudomonas_palustris_CGA009_02347	Rhodopseudomonas_palustris_DX-1_01177	Rhodopseudomonas_palustris_HaA2_03216	Rhodopseudomonas_palustris_JSC-3b_00753	Rhodopseudomonas_palustris_TIE-1_02525	Rhodopseudomonas_palustris_isolate_NC_groundwater_1818_02112	Rhodopseudomonas_palustris_strain_2.1.18_02958	Rhodopseudomonas_palustris_strain_2.1.37_03754	Rhodopseudomonas_palustris_strain_42OL_03173	Rhodopseudomonas_palustris_strain_BAL398_02842	Rhodopseudomonas_palustris_strain_DSM_126_02715	Rhodopseudomonas_palustris_strain_GJ-22_01395	Rhodopseudomonas_palustris_strain_PS3_02275	Rhodopseudomonas_palustris_strain_R1_03981	Rhodopseudomonas_palustris_strain_XCP_02232	Rhodopseudomonas_palustris_strain_YSC3_02277	Rhodopseudomonas_pentothenatexigens_strain_JA575_02533	Rhodopseudomonas_pseudopalustris_strain_DSM_123_03011	Rhodopseudomonas_rhenobacensis_strain_DSM_12706_02801	Rhodopseudomonas_sp._AAP120_05219	Rhodopseudomonas_sp._B29_04091	Rhodopseudomonas_sp._BR0G17_01011	Rhodopseudomonas_sp._BR0M22_03007	Rhodopseudomonas_sp._Cfx3-05_04319	Rhodopseudomonas_sp._SK50-23_02678	Rhodopseudomonas_sp._WA056_04155
cgtA		GTPase Obg/CgtA	31	31	1	304	11898				842	1064	1050	AzulComplete_04871	RhodoBisA53_00557	RhodoBisB18_00171	RhodoBisB5_00606	Rhodopseudomonas_faecalis_strain_JCM_11668_03061	Rhodopseudomonas_palustris_CGA009_00168	Rhodopseudomonas_palustris_DX-1_00580	Rhodopseudomonas_palustris_HaA2_00256	Rhodopseudomonas_palustris_JSC-3b_03127	Rhodopseudomonas_palustris_TIE-1_00160	Rhodopseudomonas_palustris_isolate_NC_groundwater_1818_03655	Rhodopseudomonas_palustris_strain_2.1.18_00485	Rhodopseudomonas_palustris_strain_2.1.37_01911	Rhodopseudomonas_palustris_strain_42OL_00494	Rhodopseudomonas_palustris_strain_BAL398_02082	Rhodopseudomonas_palustris_strain_DSM_126_02672	Rhodopseudomonas_palustris_strain_GJ-22_04084	Rhodopseudomonas_palustris_strain_PS3_00168	Rhodopseudomonas_palustris_strain_R1_02498	Rhodopseudomonas_palustris_strain_XCP_03123	Rhodopseudomonas_palustris_strain_YSC3_00169	Rhodopseudomonas_pentothenatexigens_strain_JA575_04168	Rhodopseudomonas_pseudopalustris_strain_DSM_123_03914	Rhodopseudomonas_rhenobacensis_strain_DSM_12706_00227	Rhodopseudomonas_sp._AAP120_04359	Rhodopseudomonas_sp._B29_03568	Rhodopseudomonas_sp._BR0G17_02758	Rhodopseudomonas_sp._BR0M22_01554	Rhodopseudomonas_sp._Cfx3-05_01420	Rhodopseudomonas_sp._SK50-23_00438	Rhodopseudomonas_sp._WA056_01369
atpG_1		ATP synthase gamma chain	31	31	1	304	11937				398	878	860	AzulComplete_04887	RhodoBisA53_00284	RhodoBisB18_00189	RhodoBisB5_00580	Rhodopseudomonas_faecalis_strain_JCM_11668_03183	Rhodopseudomonas_palustris_CGA009_00183	Rhodopseudomonas_palustris_DX-1_00596	Rhodopseudomonas_palustris_HaA2_00271	Rhodopseudomonas_palustris_JSC-3b_02855	Rhodopseudomonas_palustris_TIE-1_00175	Rhodopseudomonas_palustris_isolate_NC_groundwater_1818_03632	Rhodopseudomonas_palustris_strain_2.1.18_00506	Rhodopseudomonas_palustris_strain_2.1.37_01926	Rhodopseudomonas_palustris_strain_42OL_03575	Rhodopseudomonas_palustris_strain_BAL398_01354	Rhodopseudomonas_palustris_strain_DSM_126_02687	Rhodopseudomonas_palustris_strain_GJ-22_04100	Rhodopseudomonas_palustris_strain_PS3_00183	Rhodopseudomonas_palustris_strain_R1_02812	Rhodopseudomonas_palustris_strain_XCP_03140	Rhodopseudomonas_palustris_strain_YSC3_00185	Rhodopseudomonas_pentothenatexigens_strain_JA575_03708	Rhodopseudomonas_pseudopalustris_strain_DSM_123_03888	Rhodopseudomonas_rhenobacensis_strain_DSM_12706_00243	Rhodopseudomonas_sp._AAP120_04343	Rhodopseudomonas_sp._B29_01288	Rhodopseudomonas_sp._BR0G17_02743	Rhodopseudomonas_sp._BR0M22_01570	Rhodopseudomonas_sp._Cfx3-05_01402	Rhodopseudomonas_sp._SK50-23_00103	Rhodopseudomonas_sp._WA056_04588
purF		Amidophosphoribosyltransferase	31	31	1	304	15157				1304	1544	1522	AzulComplete_04956	RhodoBisA53_03396	RhodoBisB18_02315	RhodoBisB5_03038	Rhodopseudomonas_faecalis_strain_JCM_11668_01585	Rhodopseudomonas_palustris_CGA009_03192	Rhodopseudomonas_palustris_DX-1_01371	Rhodopseudomonas_palustris_HaA2_02484	Rhodopseudomonas_palustris_JSC-3b_00668	Rhodopseudomonas_palustris_TIE-1_03522	Rhodopseudomonas_palustris_isolate_NC_groundwater_1818_03075	Rhodopseudomonas_palustris_strain_2.1.18_01729	Rhodopseudomonas_palustris_strain_2.1.37_03090	Rhodopseudomonas_palustris_strain_42OL_00278	Rhodopseudomonas_palustris_strain_BAL398_01254	Rhodopseudomonas_palustris_strain_DSM_126_00094	Rhodopseudomonas_palustris_strain_GJ-22_02175	Rhodopseudomonas_palustris_strain_PS3_03166	Rhodopseudomonas_palustris_strain_R1_01393	Rhodopseudomonas_palustris_strain_XCP_01896	Rhodopseudomonas_palustris_strain_YSC3_03169	Rhodopseudomonas_pentothenatexigens_strain_JA575_02599	Rhodopseudomonas_pseudopalustris_strain_DSM_123_04248	Rhodopseudomonas_rhenobacensis_strain_DSM_12706_01210	Rhodopseudomonas_sp._AAP120_05400	Rhodopseudomonas_sp._B29_00902	Rhodopseudomonas_sp._BR0G17_04024	Rhodopseudomonas_sp._BR0M22_03478	Rhodopseudomonas_sp._Cfx3-05_02262	Rhodopseudomonas_sp._SK50-23_02722	Rhodopseudomonas_sp._WA056_00703
group_2191		hypothetical protein	31	31	1	304	30031				467	467	467	AzulComplete_04966	RhodoBisA53_03448	RhodoBisB18_03376	RhodoBisB5_03084	Rhodopseudomonas_faecalis_strain_JCM_11668_01547	Rhodopseudomonas_palustris_CGA009_03237	Rhodopseudomonas_palustris_DX-1_01417	Rhodopseudomonas_palustris_HaA2_02439	Rhodopseudomonas_palustris_JSC-3b_00630	Rhodopseudomonas_palustris_TIE-1_03566	Rhodopseudomonas_palustris_isolate_NC_groundwater_1818_03013	Rhodopseudomonas_palustris_strain_2.1.18_01677	Rhodopseudomonas_palustris_strain_2.1.37_03045	Rhodopseudomonas_palustris_strain_42OL_01975	Rhodopseudomonas_palustris_strain_BAL398_00539	Rhodopseudomonas_palustris_strain_DSM_126_00049	Rhodopseudomonas_palustris_strain_GJ-22_02221	Rhodopseudomonas_palustris_strain_PS3_03209	Rhodopseudomonas_palustris_strain_R1_03047	Rhodopseudomonas_palustris_strain_XCP_01948	Rhodopseudomonas_palustris_strain_YSC3_03216	Rhodopseudomonas_pentothenatexigens_strain_JA575_02644	Rhodopseudomonas_pseudopalustris_strain_DSM_123_01858	Rhodopseudomonas_rhenobacensis_strain_DSM_12706_01874	Rhodopseudomonas_sp._AAP120_01193	Rhodopseudomonas_sp._B29_04407	Rhodopseudomonas_sp._BR0G17_02384	Rhodopseudomonas_sp._BR0M22_03193	Rhodopseudomonas_sp._Cfx3-05_02315	Rhodopseudomonas_sp._SK50-23_03574	Rhodopseudomonas_sp._WA056_02934
araD		L-2-keto-3-deoxyarabonate dehydratase	31	31	1	304	29138				938	953	952	AzulComplete_05052	RhodoBisA53_03583	RhodoBisB18_03452	RhodoBisB5_03153	Rhodopseudomonas_faecalis_strain_JCM_11668_01503	Rhodopseudomonas_palustris_CGA009_03293	Rhodopseudomonas_palustris_DX-1_01468	Rhodopseudomonas_palustris_HaA2_02380	Rhodopseudomonas_palustris_JSC-3b_00582	Rhodopseudomonas_palustris_TIE-1_03625	Rhodopseudomonas_palustris_isolate_NC_groundwater_1818_05249	Rhodopseudomonas_palustris_strain_2.1.18_00679	Rhodopseudomonas_palustris_strain_2.1.37_02989	Rhodopseudomonas_palustris_strain_42OL_02026	Rhodopseudomonas_palustris_strain_BAL398_02014	Rhodopseudomonas_palustris_strain_DSM_126_01757	Rhodopseudomonas_palustris_strain_GJ-22_02272	Rhodopseudomonas_palustris_strain_PS3_03266	Rhodopseudomonas_palustris_strain_R1_02989	Rhodopseudomonas_palustris_strain_XCP_02004	Rhodopseudomonas_palustris_strain_YSC3_03274	Rhodopseudomonas_pentothenatexigens_strain_JA575_02697	Rhodopseudomonas_pseudopalustris_strain_DSM_123_01930	Rhodopseudomonas_rhenobacensis_strain_DSM_12706_03401	Rhodopseudomonas_sp._AAP120_01930	Rhodopseudomonas_sp._B29_01273	Rhodopseudomonas_sp._BR0G17_04864	Rhodopseudomonas_sp._BR0M22_01718	Rhodopseudomonas_sp._Cfx3-05_02379	Rhodopseudomonas_sp._SK50-23_02508	Rhodopseudomonas_sp._WA056_02676
[truncated: 35,260 more rows]

## Sheet: Functional Annotation of AZUL
Table S1-3. Gene annotation of the Rhodopseudomonas genome according to Prokka and Roary (split paralogs option).
PROKKA_RpalAzul	Annotation	Gene	Non-unique Gene name	Annotation
RpalAzul2_00001	hypothetical protein	group_3294		hypothetical protein
RpalAzul2_00002	hypothetical protein	group_1910		hypothetical protein
RpalAzul2_00003	Light-harvesting protein B-800-850 alpha chain B	pucAB		Light-harvesting protein B-800-850 alpha chain B
RpalAzul2_00004	Light-harvesting protein B-800-850 beta chain B	pucBB_1		Light-harvesting protein B-800-850 beta chain B
RpalAzul2_00005	Carbamoyl-phosphate synthase small chain	carA		Carbamoyl-phosphate synthase small chain
RpalAzul2_00006	Putative non-heme bromoperoxidase BpoC	bpoC_2		Putative non-heme bromoperoxidase BpoC
RpalAzul2_00007	hypothetical protein	group_296		hypothetical protein
RpalAzul2_00008	putative multidrug resistance protein EmrY	emrY_1		putative multidrug resistance protein EmrY
RpalAzul2_00009	putative multidrug resistance protein EmrK	emrK_1		putative multidrug resistance protein EmrK
[truncated: 5,243 more rows]

## Sheet: Gene count of selected subsystems (PATRIC)
Table S1-4. Gene count of selected subsystems from the PATRIC comparative pathway output in the 31 Rhodopseudomonas strains.
[truncated: 12 more rows]
